# Supplementary material for: Identification of immune cell infiltration and effective biomarkers of polycystic ovary syndrome by bioinformatics analysis
Source: BMC Pregnancy Childbirth. 2023 May 24;23:377. doi: 10.1186/s12884-023-05693-4 (PMC10207797; doi:10.1186/s12884-023-05693-4)
Supplement: Supplementary file 1 — Additional file 1: Supplementary Tables [file 12884_2023_5693_MOESM1_ESM.xlsx]

## Sheet: Tables
SUPPLEMENTARY TABLES
Supplementary Table S1: Basic information of selected datasets
Supplementary Table S2: Differences in the enrichment of immune cells between samples from the two groups
Supplementary Table S3: Correlations of 28 types of immune cells in the dataset
Supplementary Table S4: DEGs between patients with PCOS and normal controls
Supplementary Table S5: GO enrichment analysis of DEGs between the PCOS and normal control groups
Supplementary Table S6: KEGG enrichment analysis of DEGs between the PCOS and normal control groups
Supplementary Table S7: DO enrichment analysis of DEGs between the PCOS and normal control groups
Supplementary Table S8: Screening of PCOS biomarkers
Supplementary Table S9: Correlations between candidate biomarkers and 28 types of immune cells
Article title: Identification of Immune Cell Infiltration and Effective Biomarkers of Polycystic Ovary Syndrome by Bioinformatics Analysis
Journal name: BMC Pregnancy and Childbirth
Corresponding author:
Xingming Zhong, NHC Key Laboratory of Male Reproduction and Genetics, Guangdong Provincial Reproductive Science In-stitute (Guangdong Provincial Fertility Hospital), Guangzhou 510600, China，Department of Public Health and Preventive Medicine, School of Medicine, Jinan University, Guangzhou, Guangdong Province, China
E-mail: xingmingzh@126.com

## Sheet: Supplementary Table S1
Supplementary Table S1: Basic information of selected datasets
GEO	Platform	Tissue (Homo sapiens)	Samples (number)			Experiment Type	Attribute	Author / Reference	Population
			Total	PCOS	NORMAL
GSE84958	GPL16791	adipose tissue	53	23	30	RNA-Seq	Train	O'Reilly MW	United Kingdom
GSE106724	GPL21096	granulosa cell	12	4	8	array	Train	Jin L	China
GSE114419	GPL17586	granulosa cell	6	3	3	array	Train	Zhao J	China
GSE137684	GPL17077	granulosa cell	12	4	8	array	Train	Liu W	China
total	-	-	83	34	49	-	-	-	-
GSE193812	GPL16791	Gluteo-Femoral adipose tissue	8	4	4	RNA-Seq	Test	Smith SR	USA

## Sheet: Supplementary Table S2
Supplementary Table S2: Differences in the enrichment of immune cells between samples from the two groups
	Activated B cell	Activated CD4 T cell	Activated CD8 T cell	Central memory CD4 T cell	Central memory CD8 T cell	Effector memeory CD4 T cell	Effector memeory CD8 T cell	Gamma delta T cell	Immature B cell	Memory B cell	Regulatory T cell	T follicular helper cell	Type 1 T helper cell	Type 17 T helper cell	Type 2 T helper cell	Activated dendritic cell	CD56bright natural killer cell	CD56dim natural killer cell	Eosinophil	Immature dendritic cell	Macrophage	Mast cell	MDSC	Monocyte	Natural killer cell	Natural killer T cell	Neutrophil	Plasmacytoid dendritic cell
GSM2849388	0.19973	0.23207	0.409683	0.719779	0.601399	0.516203	0.387245	0.625901	0.263167	0.415595	0.397215	0.500199	0.435901	0.324777	0.378672	0.539093	0.612962	0.461797	0.151169	0.591577	0.326928	0.35657	0.45634	0.701917	0.577443	0.396649	0.182592	0.775597
GSM2849391	0.299549	0.484434	0.545253	0.767186	0.60222	0.577572	0.589083	0.708572	0.504886	0.455179	0.684814	0.609293	0.530588	0.353013	0.502934	0.589719	0.550591	0.502112	0.397744	0.661066	0.553434	0.520436	0.705201	0.661945	0.586862	0.521817	0.437743	0.774028
GSM2849392	0.350678	0.471695	0.665539	0.834372	0.680043	0.628873	0.664695	0.723689	0.521913	0.518002	0.797515	0.687618	0.598873	0.328886	0.49704	0.684816	0.580039	0.567161	0.518952	0.716717	0.645264	0.648931	0.874361	0.759314	0.637449	0.60857	0.279984	0.787634
GSM2849395	0.239236	0.259172	0.36803	0.787183	0.680415	0.547009	0.541579	0.655142	0.421966	0.525841	0.637853	0.571067	0.481475	0.360465	0.442388	0.706924	0.58973	0.590779	0.272708	0.686811	0.524547	0.615058	0.702021	0.710485	0.644432	0.519401	0.486124	0.791168
GSM4084712	0.147197	0.272884	0.402775	0.763941	0.654466	0.512337	0.526198	0.62488	0.343394	0.436422	0.587973	0.527098	0.458168	0.364125	0.458596	0.58176	0.553415	0.466913	0.272934	0.633888	0.417319	0.459566	0.559018	0.64878	0.601675	0.409203	0.226741	0.72984
GSM4084716	0.334587	0.378792	0.64822	0.805256	0.707586	0.571442	0.64806	0.658861	0.499348	0.510172	0.641974	0.610822	0.534738	0.395778	0.468776	0.664987	0.593198	0.531398	0.34008	0.713169	0.569978	0.558558	0.737907	0.683497	0.625645	0.523437	0.582157	0.806237
GSM4084718	0.0475406	0.284771	0.418511	0.734361	0.627111	0.519984	0.424838	0.615823	0.151384	0.493128	0.430588	0.455009	0.42302	0.38706	0.468265	0.469211	0.566583	0.466045	0.0825155	0.615313	0.300425	0.32933	0.440515	0.658773	0.584489	0.412128	0.223005	0.753299
GSM4084719	0.0613326	0.229507	0.416616	0.702931	0.57271	0.465319	0.436685	0.589157	0.161933	0.424673	0.347288	0.472935	0.398318	0.379807	0.452673	0.46326	0.538465	0.447521	0	0.587139	0.275991	0.294815	0.459191	0.702332	0.60532	0.35752	0.083231	0.715904
GSM4110156	0.473791	0.367386	0.504941	0.651087	0.543876	0.561226	0.658429	0.66925	0.550498	0.576318	0.514038	0.523417	0.466423	0.469242	0.529071	0.567964	0.5733	0.590083	0.594801	0.642966	0.542433	0.576158	0.670855	0.68339	0.499341	0.499238	0.607182	0.622484
GSM4110157	0.200294	0.287869	0.391827	0.747278	0.604621	0.403871	0.48717	0.581271	0.344243	0.560529	0.401327	0.515961	0.459288	0.407902	0.453107	0.48988	0.532284	0.574933	0.253514	0.611808	0.328041	0.472006	0.420164	0.682016	0.61584	0.455897	0.205724	0.716483
GSM4110158	0.141025	0.172779	0.421971	0.788592	0.554417	0.571847	0.583795	0.626213	0.306676	0.32154	0.501908	0.484452	0.412342	0.371114	0.395614	0.52078	0.601563	0.603054	0.24894	0.556019	0.463746	0.451064	0.518897	0.726491	0.585817	0.398692	0.137665	0.751138
GSM2254708	0.471173	0.501972	0.359247	0.450805	0.509614	0.579851	0.539386	0.508417	0.46173	0.62079	0.492381	0.475363	0.459018	0.480079	0.529357	0.334637	0.516119	0.49995	0.507716	0.549841	0.340627	0.465191	0.572175	0.477505	0.61757	0.526065	0.478681	0.479026
GSM2254709	0.489425	0.552048	0.30323	0.471275	0.529356	0.520668	0.480293	0.584185	0.503477	0.728277	0.468679	0.483344	0.4422	0.516381	0.583268	0.38271	0.492912	0.610057	0.469661	0.473868	0.364937	0.367527	0.464448	0.518053	0.618286	0.459632	0.483629	0.501565
GSM2254710	0.564822	0.522577	0.239047	0.486115	0.513966	0.508797	0.447334	0.498197	0.484563	0.667251	0.458992	0.453804	0.385192	0.497815	0.596837	0.413133	0.506829	0.59208	0.435754	0.460538	0.265124	0.457596	0.519553	0.505886	0.645688	0.561604	0.484584	0.40562
GSM2254711	0.371907	0.398566	0.409002	0.76098	0.563107	0.583571	0.546841	0.612859	0.174345	0.514526	0.459972	0.525756	0.430454	0.383743	0.434247	0.486369	0.611578	0.554619	0.318989	0.502766	0.432892	0.627853	0.484837	0.637672	0.555805	0.373203	0.29428	0.763821
GSM2254712	0.367694	0.384205	0.395552	0.737609	0.549814	0.589317	0.548319	0.61962	0.166223	0.500273	0.452688	0.535259	0.42285	0.377582	0.42525	0.524359	0.619017	0.557972	0.355632	0.570627	0.429247	0.610614	0.498797	0.615545	0.566218	0.385057	0.283763	0.753464
GSM2254713	0.370795	0.36577	0.405163	0.743112	0.564443	0.581229	0.577453	0.632725	0.220799	0.509169	0.457622	0.523311	0.42776	0.377396	0.446699	0.507466	0.612847	0.555037	0.314366	0.522934	0.416678	0.61247	0.479311	0.618483	0.565428	0.368216	0.285256	0.757449
GSM2254714	0.310338	0.351392	0.570332	0.737394	0.575467	0.618904	0.668924	0.655289	0.589025	0.614221	0.654537	0.626595	0.558533	0.409337	0.494348	0.695276	0.618889	0.557708	0.428671	0.750433	0.540722	0.643017	0.776048	0.793295	0.613814	0.494466	0.719682	0.770078
GSM2254715	0.348523	0.331873	0.600477	0.732369	0.614819	0.605089	0.669314	0.676001	0.582331	0.609153	0.657324	0.630209	0.561744	0.433	0.471052	0.67624	0.593438	0.578674	0.42352	0.733063	0.533619	0.605769	0.778278	0.802006	0.628368	0.499291	0.723237	0.77356
GSM2254716	0.357754	0.337367	0.580378	0.75231	0.599137	0.61644	0.644072	0.680539	0.557725	0.615228	0.671802	0.635119	0.563228	0.430295	0.480675	0.669937	0.592332	0.577861	0.468829	0.723616	0.522038	0.630964	0.777385	0.786481	0.621281	0.493509	0.724943	0.780702
GSM2254717	0.376771	0.516535	0.594435	0.832413	0.640177	0.657087	0.564722	0.701099	0.666321	0.560178	0.613686	0.555852	0.550797	0.424711	0.39072	0.756583	0.623439	0.617914	0.51411	0.652168	0.689648	0.719486	0.821385	0.852811	0.642954	0.509397	0.927641	0.823193
GSM2254718	0.392505	0.511137	0.599353	0.835535	0.639174	0.648105	0.558201	0.701643	0.669623	0.567121	0.612119	0.554391	0.555759	0.430547	0.390497	0.751317	0.640559	0.616294	0.507762	0.640386	0.679708	0.720019	0.832727	0.861264	0.640742	0.500339	0.917862	0.843277
GSM2254719	0.375462	0.512336	0.608841	0.833355	0.644	0.654051	0.577242	0.710067	0.667859	0.566935	0.617052	0.554711	0.54965	0.425677	0.391588	0.748304	0.634481	0.61019	0.510758	0.648414	0.679317	0.719406	0.823792	0.854584	0.641587	0.502642	0.911992	0.820482
GSM2254720	0.226444	0.290796	0.503852	0.770384	0.579332	0.532181	0.592582	0.609222	0.359655	0.454445	0.463339	0.508443	0.434899	0.347618	0.476139	0.503914	0.566755	0.561556	0.263992	0.650293	0.367045	0.360094	0.485551	0.614174	0.635835	0.44171	0.432437	0.741377
GSM2254721	0.211052	0.302922	0.476106	0.804907	0.592079	0.547054	0.592498	0.578521	0.336709	0.452944	0.470658	0.519257	0.442891	0.324114	0.448978	0.501204	0.585999	0.530389	0.270775	0.645539	0.366601	0.395798	0.51728	0.620568	0.641601	0.454956	0.477559	0.748393
GSM2254722	0.241121	0.298829	0.504919	0.788382	0.588244	0.53273	0.602507	0.589948	0.351148	0.468222	0.475907	0.522625	0.45565	0.340688	0.421166	0.490832	0.573898	0.550508	0.278435	0.650535	0.357544	0.38984	0.485998	0.631116	0.636671	0.425242	0.467497	0.735883
GSM2254723	0.240581	0.429445	0.438668	0.760401	0.67775	0.573569	0.570734	0.635181	0.390289	0.492656	0.531028	0.504983	0.501801	0.441433	0.550836	0.591549	0.651719	0.450818	0.452608	0.673471	0.409167	0.424319	0.62661	0.706329	0.576857	0.452709	0.367508	0.7818
GSM2254724	0.234223	0.517548	0.419906	0.742102	0.666059	0.521054	0.564211	0.637211	0.392928	0.488457	0.505778	0.528467	0.482008	0.458052	0.537941	0.605306	0.596783	0.4602	0.472744	0.668903	0.431544	0.465132	0.59055	0.697986	0.570142	0.472399	0.409109	0.80347
GSM2254725	0.244585	0.532115	0.433734	0.742612	0.668268	0.518002	0.581356	0.629519	0.388275	0.43269	0.517319	0.537035	0.487539	0.447967	0.553382	0.586696	0.618908	0.457704	0.464297	0.6834	0.413314	0.411192	0.583467	0.709416	0.583118	0.465613	0.393303	0.797241
GSM2254726	0.293435	0.669276	0.348516	0.732994	0.459734	0.553193	0.385886	0.60186	0.427392	0.543866	0.491072	0.617668	0.48263	0.403296	0.483143	0.405151	0.532478	0.563065	0.501972	0.628053	0.371832	0.502563	0.509942	0.672339	0.554588	0.51214	0.313924	0.565324
GSM2254727	0.307837	0.597114	0.356554	0.728392	0.471137	0.574553	0.352833	0.540271	0.410644	0.541713	0.446936	0.599807	0.490673	0.442777	0.504413	0.392117	0.568358	0.5602	0.50089	0.645463	0.343556	0.515693	0.487717	0.658069	0.603042	0.505599	0.342115	0.582179
GSM2254728	0.394902	0.441897	0.564611	0.618285	0.399158	0.636774	0.562346	0.562943	0.282989	0.458826	0.264317	0.576809	0.504874	0.443962	0.448961	0.4286	0.545819	0.622159	0.327099	0.514978	0.440422	0.536489	0.422541	0.657884	0.443493	0.400523	0.377836	0.490489
GSM2254729	0.301635	0.492123	0.536714	0.675385	0.577886	0.578085	0.466084	0.614997	0.460943	0.525048	0.568799	0.547918	0.504916	0.441465	0.4246	0.368308	0.568562	0.607191	0.262295	0.50857	0.57903	0.562429	0.476995	0.652343	0.526385	0.447667	0.295559	0.585627
GSM2254730	0.319139	0.507224	0.546733	0.708866	0.507281	0.573392	0.453915	0.602965	0.461362	0.523416	0.440658	0.506128	0.508955	0.424066	0.449225	0.404078	0.541988	0.604105	0.282508	0.4812	0.561288	0.556594	0.45164	0.606491	0.566632	0.497687	0.28913	0.621614
GSM2849384	0.307576	0.426814	0.444838	0.793871	0.65879	0.471054	0.634078	0.717908	0.532932	0.627977	0.505378	0.49737	0.51952	0.396869	0.480365	0.695238	0.528473	0.655976	0.489875	0.707222	0.539652	0.620324	0.713099	0.6855	0.67507	0.426574	0.818123	0.79316
GSM2849385	0.280389	0.407056	0.518875	0.80704	0.716429	0.519094	0.60966	0.703673	0.479866	0.494882	0.605075	0.529437	0.543832	0.467367	0.487471	0.644086	0.554888	0.511105	0.481057	0.651499	0.542095	0.548912	0.696915	0.668771	0.610979	0.479182	0.732962	0.794425
GSM2849386	0.0477981	0.409209	0.314236	0.713091	0.602699	0.517497	0.530707	0.633365	0.242921	0.60634	0.401132	0.464597	0.444997	0.395641	0.509788	0.519096	0.592143	0.485147	0.240437	0.638424	0.374845	0.404798	0.361868	0.687393	0.609294	0.420757	0.241117	0.704617
GSM2849387	0.234609	0.400142	0.528474	0.790563	0.678392	0.557738	0.611439	0.695636	0.387035	0.515662	0.655743	0.537313	0.506786	0.4604	0.480719	0.656851	0.546705	0.516805	0.33615	0.643256	0.614984	0.554544	0.691983	0.683246	0.650634	0.456577	0.796818	0.811781
GSM2849389	0.22826	0.457282	0.603929	0.759448	0.512082	0.503679	0.499942	0.612553	0.407792	0.48676	0.481586	0.508705	0.452647	0.368833	0.497401	0.548422	0.57889	0.468207	0.411116	0.59831	0.452483	0.555329	0.615037	0.662904	0.532821	0.407012	0.683923	0.769593
GSM2849390	0.390183	0.435638	0.71505	0.823179	0.516916	0.479271	0.615186	0.577684	0.576291	0.54561	0.449611	0.549414	0.517908	0.370277	0.347572	0.558463	0.537788	0.503895	0.406393	0.59281	0.531763	0.563837	0.662491	0.698228	0.661849	0.475477	0.675948	0.711483
GSM2849393	0.249911	0.449214	0.523712	0.740389	0.689135	0.482292	0.587932	0.664444	0.352289	0.519899	0.552733	0.537988	0.499148	0.398573	0.50215	0.625166	0.607189	0.617926	0.205183	0.666822	0.478682	0.532183	0.684031	0.68321	0.653	0.450227	0.410812	0.755976
GSM2849394	0.019326	0.145573	0.421334	0.694482	0.627875	0.486063	0.485747	0.56276	0.259623	0.411566	0.559955	0.469688	0.419668	0.414253	0.408005	0.543179	0.565408	0.506857	0.160016	0.633543	0.404803	0.326012	0.461054	0.64775	0.619	0.400299	0.329676	0.691102
GSM4084711	0.401304	0.482358	0.640356	0.845228	0.706251	0.564645	0.669527	0.706479	0.564021	0.489715	0.679307	0.635338	0.550277	0.383875	0.466265	0.71964	0.654247	0.633955	0.526718	0.74065	0.647692	0.585199	0.803106	0.732803	0.684216	0.504608	0.780665	0.824199
GSM4084713	0.165556	0.235133	0.418842	0.762422	0.644187	0.511648	0.539062	0.623403	0.348576	0.578993	0.563305	0.559348	0.449286	0.405094	0.425816	0.601039	0.555805	0.508586	0.26005	0.651069	0.504221	0.416417	0.61374	0.72031	0.632151	0.433533	0.445365	0.780831
GSM4084714	0.187738	0.351269	0.458558	0.801404	0.596308	0.477133	0.548764	0.638398	0.359788	0.551639	0.567441	0.510981	0.50424	0.355106	0.492903	0.631837	0.578476	0.540956	0.399869	0.685872	0.540678	0.557389	0.638083	0.664877	0.598466	0.470152	0.542665	0.758877
GSM4084715	0.129426	0.162052	0.387746	0.742877	0.616059	0.47711	0.447851	0.608185	0.225313	0.49399	0.508901	0.512079	0.439451	0.34557	0.426366	0.572856	0.541003	0.503855	0.213381	0.624008	0.376453	0.382577	0.501477	0.672448	0.621036	0.403372	0.222581	0.727107
GSM4084717	0.312931	0.404125	0.560013	0.812593	0.698474	0.532251	0.642053	0.701261	0.491469	0.555406	0.668733	0.630749	0.545179	0.358966	0.484115	0.6781	0.5825	0.562837	0.442692	0.725142	0.640645	0.634974	0.780818	0.711917	0.653097	0.512942	0.786244	0.834215
GSM4084720	0.00611734	0.511112	0.350496	0.699034	0.538263	0.506094	0.409749	0.656454	0.303049	0.51132	0.35569	0.461933	0.389478	0.310175	0.548905	0.426113	0.538357	0.524261	0.00470277	0.627597	0.304399	0.273518	0.297187	0.586021	0.55013	0.316593	0.0249351	0.747174
GSM4084721	0.66189	0.574381	0.715584	0.803052	0.657566	0.650575	0.796404	0.749363	0.846529	0.563424	0.761492	0.646427	0.613658	0.535974	0.403029	0.800504	0.592329	0.539222	0.714903	0.672305	0.789572	0.782194	0.919215	0.824732	0.684675	0.626885	1	0.843822
GSM4084722	0.329846	0.394946	0.622152	0.800136	0.676331	0.511518	0.610354	0.699306	0.458412	0.517364	0.65199	0.545721	0.550368	0.405382	0.514527	0.637496	0.551985	0.500806	0.375468	0.655908	0.544979	0.556789	0.711637	0.650429	0.655455	0.485737	0.640103	0.784335
GSM4110159	0.28711	0.373239	0.580294	0.759675	0.671137	0.494673	0.549119	0.635121	0.420422	0.538931	0.541515	0.586263	0.500636	0.403389	0.442691	0.658812	0.59155	0.538983	0.411	0.610293	0.511196	0.526947	0.653952	0.688368	0.613435	0.45214	0.576899	0.773887
GSM4110160	0.329888	0.478568	0.738422	0.811649	0.760923	0.628158	0.666415	0.709513	0.50458	0.606832	0.782639	0.669911	0.581598	0.366417	0.470705	0.70202	0.588507	0.600493	0.446846	0.745354	0.729413	0.669127	0.817908	0.713355	0.643288	0.544189	0.841183	0.822417
GSM4110161	0.162829	0.381475	0.366539	0.769988	0.553875	0.5035	0.516931	0.64167	0.305205	0.489155	0.54314	0.445972	0.456633	0.353104	0.442249	0.49923	0.600545	0.425548	0.182164	0.590127	0.460075	0.411044	0.534208	0.668803	0.627297	0.406114	0.426102	0.667036
GSM2254731	0.318046	0.328867	0.523845	0.715896	0.529153	0.489859	0.59129	0.602129	0.40477	0.513395	0.505639	0.592078	0.552588	0.330304	0.417482	0.644087	0.605856	0.521945	0.365807	0.666526	0.406775	0.597852	0.757479	0.677914	0.593902	0.477072	0.340434	0.690433
GSM2254732	0.318749	0.301593	0.505034	0.719963	0.506465	0.5297	0.591649	0.6045	0.417885	0.462991	0.507224	0.589929	0.543193	0.332699	0.422609	0.616799	0.599042	0.525609	0.368966	0.664897	0.408595	0.593796	0.762049	0.675536	0.60121	0.467485	0.349328	0.695866
GSM2254733	0.214178	0.261462	0.527954	0.812038	0.649413	0.584672	0.591663	0.668488	0.346556	0.498323	0.597239	0.549401	0.525698	0.337797	0.432574	0.588668	0.570627	0.565037	0.311147	0.6762	0.440465	0.406369	0.635486	0.64586	0.588436	0.450554	0.384356	0.760733
GSM2254734	0.192909	0.274924	0.526214	0.815806	0.649558	0.585692	0.593756	0.676821	0.35775	0.544335	0.594529	0.548883	0.521994	0.338928	0.439159	0.57726	0.573646	0.563055	0.304264	0.667677	0.451673	0.405341	0.629561	0.655968	0.593873	0.422247	0.379926	0.76025
GSM2254735	0.425671	0.355678	0.632473	0.818307	0.625885	0.531545	0.635979	0.67374	0.443275	0.46871	0.591382	0.497133	0.522372	0.419297	0.434736	0.646614	0.593128	0.579665	0.43379	0.662421	0.564763	0.622607	0.717288	0.622044	0.601992	0.516236	0.692369	0.758789
GSM2254736	0.406119	0.362833	0.625603	0.815688	0.628335	0.536827	0.63061	0.670859	0.456008	0.437253	0.581944	0.50067	0.533917	0.422957	0.438687	0.634716	0.574938	0.566294	0.423939	0.64769	0.565323	0.619116	0.707014	0.629853	0.604725	0.507407	0.687817	0.766706
GSM2254737	0.225414	0.292504	0.460303	0.72643	0.639437	0.529763	0.547574	0.680649	0.388301	0.46575	0.612544	0.552577	0.474889	0.383572	0.41231	0.571993	0.559621	0.587102	0.301437	0.590838	0.434069	0.41883	0.628454	0.676554	0.611525	0.413439	0.483182	0.73614
GSM2254738	0.235372	0.285511	0.45291	0.733807	0.633206	0.525651	0.550491	0.631533	0.415974	0.502386	0.595114	0.543809	0.466703	0.366144	0.398425	0.56602	0.571592	0.573576	0.356659	0.557429	0.44223	0.486367	0.605182	0.669411	0.570157	0.394362	0.468702	0.74739
GSM2254739	0.267793	0.373797	0.516167	0.803247	0.636717	0.505924	0.54624	0.600623	0.29887	0.551383	0.539866	0.46774	0.485085	0.419454	0.34008	0.549015	0.634376	0.773261	0.311593	0.631404	0.486239	0.493046	0.692816	0.68014	0.505884	0.470436	0.331205	0.651091
GSM2254740	0.280517	0.446155	0.522013	0.746772	0.639605	0.572557	0.640675	0.62871	0.262312	0.405383	0.597042	0.559014	0.479709	0.460228	0.490094	0.532192	0.599585	0.538843	0.30687	0.585172	0.351293	0.457588	0.596806	0.673129	0.613739	0.4199	0.140333	0.712588
GSM2254741	0.197056	0.265782	0.423345	0.763966	0.64581	0.476758	0.505765	0.620246	0.336943	0.463177	0.514147	0.465157	0.404347	0.356399	0.435282	0.541534	0.627902	0.522671	0.269298	0.654112	0.313702	0.393833	0.450427	0.687308	0.596966	0.433692	0.264026	0.755845
GSM2254742	0.319545	0.301282	0.490184	0.712078	0.500208	0.530357	0.600679	0.601588	0.42058	0.457557	0.505799	0.587722	0.54682	0.332119	0.426713	0.617295	0.608077	0.52074	0.380019	0.671176	0.413245	0.593344	0.764937	0.683618	0.593814	0.463532	0.347715	0.678476
GSM2254743	0.221112	0.274326	0.494203	0.806348	0.631922	0.569425	0.597296	0.660008	0.337337	0.530723	0.600875	0.560555	0.516447	0.322931	0.435395	0.590973	0.569782	0.587842	0.288061	0.677077	0.454644	0.412237	0.620801	0.646753	0.601505	0.437759	0.405997	0.755846
GSM2254744	0.213617	0.373732	0.529739	0.805171	0.684965	0.582972	0.595083	0.637619	0.398944	0.487861	0.535054	0.581909	0.454271	0.370077	0.448842	0.574518	0.612906	0.599704	0.408802	0.621264	0.510131	0.56874	0.65173	0.642489	0.618436	0.479825	0.22313	0.734857
GSM2254745	0.257653	0.299998	0.432799	0.743694	0.583693	0.553421	0.600306	0.629979	0.401444	0.515979	0.55992	0.551039	0.471765	0.304601	0.415084	0.574521	0.578901	0.592844	0.32683	0.573871	0.454173	0.499414	0.608214	0.692027	0.577758	0.380531	0.442031	0.725346
GSM2254746	0.351675	0.421745	0.55366	0.800825	0.638894	0.488993	0.57818	0.675516	0.407268	0.586778	0.450281	0.567645	0.481994	0.411367	0.389572	0.641821	0.614997	0.573019	0.331685	0.544948	0.562301	0.535625	0.663568	0.688426	0.635554	0.446131	0.712399	0.779979
GSM2254747	0.31777	0.394897	0.55869	0.80439	0.63897	0.475667	0.58998	0.679819	0.409175	0.583405	0.453254	0.577458	0.475498	0.430636	0.413215	0.645297	0.609961	0.588391	0.334968	0.573236	0.568213	0.543095	0.664345	0.690026	0.645306	0.452029	0.708613	0.768401
GSM2254748	0.198531	0.357853	0.540086	0.83881	0.669469	0.530201	0.632992	0.726891	0.372145	0.461324	0.533713	0.553769	0.521363	0.385454	0.473279	0.557854	0.585362	0.577012	0.298876	0.640008	0.549546	0.579477	0.656238	0.687447	0.599155	0.445659	0.554998	0.707563
GSM2254749	0.203981	0.368383	0.511364	0.843573	0.681748	0.54066	0.62865	0.726892	0.386755	0.431273	0.52994	0.541989	0.528483	0.36743	0.478784	0.570344	0.596453	0.547007	0.30951	0.647289	0.543359	0.596336	0.662962	0.681651	0.602625	0.447926	0.546582	0.702944
GSM2254750	0.182803	0.608359	0.305295	0.588549	0.582551	0.458342	0.334835	0.542606	0.177326	0.529936	0.395118	0.430666	0.377526	0.254444	0.52872	0.407643	0.512166	0.685787	0.451492	0.546128	0.231915	0.304349	0.357766	0.716138	0.510135	0.32637	0.278489	0.606023
GSM2254751	0.167863	0.641588	0.335484	0.576629	0.600334	0.45331	0.334189	0.543102	0.180497	0.553269	0.365517	0.388175	0.359699	0.341166	0.539334	0.433166	0.533964	0.69084	0.439658	0.557153	0.21727	0.333912	0.389604	0.741079	0.497309	0.343668	0.300339	0.593616
GSM2254752	0.289843	0.312816	0.521477	0.708662	0.60031	0.519437	0.662527	0.687253	0.471964	0.627766	0.555118	0.554922	0.52149	0.435157	0.520344	0.490209	0.61594	0.537466	0.227877	0.582507	0.538224	0.596208	0.629975	0.647243	0.581332	0.450533	0.385878	0.592312
GSM2254753	0.299673	0.356375	0.522698	0.716537	0.61069	0.554626	0.666273	0.676271	0.482495	0.640227	0.554167	0.545828	0.527006	0.432809	0.495272	0.4958	0.627208	0.540316	0.235891	0.561467	0.54386	0.600435	0.640722	0.619782	0.573077	0.458396	0.381642	0.592921
GSM2254754	0.318035	0.411224	0.465394	0.775936	0.653755	0.447603	0.472678	0.606104	0.256061	0.687269	0.419812	0.639661	0.454602	0.276337	0.404717	0.543777	0.584894	0.619053	0.298877	0.600772	0.361668	0.568102	0.505665	0.560265	0.520646	0.448633	0.348861	0.708897
GSM2254755	0.308621	0.423097	0.494011	0.788708	0.649256	0.473947	0.473094	0.617268	0.214519	0.652957	0.442394	0.670439	0.435511	0.298348	0.409001	0.543746	0.600467	0.617609	0.31468	0.648993	0.338669	0.549316	0.525064	0.55193	0.513995	0.445523	0.356974	0.703209
GSM2254756	0.229111	0.319277	0.526529	0.804569	0.696322	0.565827	0.56899	0.685667	0.326086	0.525809	0.58586	0.544705	0.464152	0.361729	0.507772	0.536053	0.639275	0.498425	0.451663	0.623152	0.473706	0.540918	0.660941	0.63917	0.620135	0.508857	0.329604	0.704813
GSM2254757	0.205054	0.354289	0.523185	0.801509	0.689701	0.574933	0.573977	0.671818	0.344387	0.551156	0.578962	0.536465	0.466624	0.358752	0.505961	0.547503	0.629859	0.498819	0.457907	0.622668	0.478106	0.536103	0.627581	0.640232	0.608972	0.493449	0.33296	0.708341
GSM2254758	0.469676	0.414417	0.543784	0.823724	0.643284	0.620392	0.654569	0.704637	0.664564	0.571137	0.631567	0.533629	0.550193	0.440859	0.45068	0.620617	0.589574	0.591716	0.377103	0.6511	0.429132	0.655109	0.78297	0.723983	0.618219	0.452274	0.681691	0.677659
GSM2254759	0.462323	0.401425	0.540483	0.831773	0.614473	0.640023	0.671433	0.686438	0.666603	0.580523	0.639639	0.55414	0.571937	0.430468	0.455531	0.587346	0.594235	0.559365	0.305099	0.657533	0.443413	0.65637	0.783483	0.722936	0.623408	0.467209	0.647568	0.69337
GSM2254760	0.218986	0.363638	0.515166	0.831091	0.675262	0.544693	0.642777	0.717262	0.391043	0.43493	0.523454	0.541193	0.523728	0.37645	0.492446	0.57008	0.596806	0.571229	0.317777	0.634657	0.539248	0.591032	0.647213	0.686143	0.617206	0.455966	0.556495	0.69345

## Sheet: Supplementary Table S3
Supplementary Table S3: Correlations of 28 types of immune cells in the dataset
	Activated B cell	Activated CD4 T cell	Activated CD8 T cell	Central memory CD4 T cell	Central memory CD8 T cell	Effector memeory CD4 T cell	Effector memeory CD8 T cell	Gamma delta T cell	Immature B cell	Memory B cell	Regulatory T cell	T follicular helper cell	Type 1 T helper cell	Type 17 T helper cell	Type 2 T helper cell	Activated dendritic cell	CD56bright natural killer cell	CD56dim natural killer cell	Eosinophil	Immature dendritic cell	Macrophage	Mast cell	MDSC	Monocyte	Natural killer cell	Natural killer T cell	Neutrophil	Plasmacytoid dendritic cell
Activated B cell	1	0.471664	0.476449	0.119453	-0.124281	0.449435	0.412283	0.17388	0.671613	0.414172	0.23706	0.402313	0.50785	0.468473	-0.0741573	0.297867	0.147664	0.354855	0.592901	0.0804122	0.385374	0.677302	0.518072	0.0510894	0.21735	0.569791	0.530855	0.0827001
Activated CD4 T cell	0.471664	1	0.129675	-0.031065	-0.035242	0.160552	-0.0717434	0.0608707	0.348978	0.333067	-0.0623819	0.100919	0.173754	0.388229	0.361068	-0.0261954	-0.0671047	0.273099	0.58778	-0.0835607	0.1531	0.224445	0.0983166	0.103375	0.010432	0.333844	0.24088	-0.000230889
Activated CD8 T cell	0.476449	0.129675	1	0.576697	0.362726	0.415621	0.679149	0.576382	0.593867	0.0804122	0.587087	0.560346	0.756643	0.175412	-0.202951	0.63167	0.300743	0.177805	0.329667	0.396877	0.767978	0.622686	0.737333	0.293229	0.361782	0.499517	0.597204	0.437198
Central memory CD4 T cell	0.119453	-0.031065	0.576697	1	0.621762	0.276122	0.514021	0.640926	0.270476	-0.0452332	0.505415	0.312329	0.480857	-0.12722	-0.276647	0.586982	0.32952	0.137526	0.200621	0.458776	0.573926	0.439045	0.595756	0.256874	0.456845	0.327295	0.476701	0.516099
Central memory CD8 T cell	-0.124281	-0.035242	0.362726	0.621762	1	0.053944	0.358885	0.64632	0.106188	-0.0108728	0.550837	0.275408	0.311805	0.00453381	0.0464506	0.579048	0.295349	0.0244742	0.134503	0.465807	0.433126	0.191449	0.437975	0.278263	0.392994	0.241761	0.292809	0.566244
Effector memeory CD4 T cell	0.449435	0.160552	0.415621	0.276122	0.053944	1	0.449624	0.383233	0.427522	0.0511314	0.510684	0.396415	0.496348	0.270224	-0.0209899	0.227992	0.286617	0.154318	0.351308	0.214789	0.406868	0.499601	0.394904	0.144263	0.10453	0.393057	0.238529	0.199845
Effector memeory CD8 T cell	0.412283	-0.0717434	0.679149	0.514021	0.358885	0.449624	1	0.65967	0.564376	0.056043	0.626506	0.467046	0.719197	0.172957	0.0448974	0.591894	0.314533	0.0741992	0.270056	0.531863	0.607426	0.598065	0.740208	0.284812	0.408778	0.402691	0.568658	0.334999
Gamma delta T cell	0.17388	0.0608707	0.576382	0.640926	0.64632	0.383233	0.65967	1	0.48346	0.119076	0.693359	0.379896	0.641745	0.130914	0.0583729	0.671949	0.344948	0.091348	0.251984	0.472293	0.742874	0.558352	0.704106	0.37022	0.381764	0.334915	0.562445	0.551446
Immature B cell	0.671613	0.348978	0.593867	0.270476	0.106188	0.427522	0.564376	0.48346	1	0.403782	0.578208	0.450149	0.753726	0.446077	0.076739	0.546975	0.0562949	0.217014	0.595336	0.389698	0.633412	0.643487	0.742874	0.361152	0.455837	0.735863	0.730931	0.267621
Memory B cell	0.414172	0.333067	0.0804122	-0.0452332	-0.0108728	0.0511314	0.056043	0.119076	0.403782	1	0.078775	0.235129	0.193485	0.265459	0.116095	0.123462	-0.0391461	0.375572	0.307901	0.0167079	0.175811	0.329268	0.228286	0.102473	0.177826	0.323811	0.347613	-0.0489064
Regulatory T cell	0.23706	-0.0623819	0.587087	0.505415	0.550837	0.510684	0.626506	0.693359	0.578208	0.078775	1	0.481739	0.704127	0.161832	-0.014567	0.707086	0.229461	0.0405525	0.310692	0.602179	0.662189	0.488078	0.7604	0.351832	0.451639	0.515847	0.537761	0.501029
T follicular helper cell	0.402313	0.100919	0.560346	0.312329	0.275408	0.396415	0.467046	0.379896	0.450149	0.235129	0.481739	1	0.630179	-0.0203602	-0.202783	0.528336	0.264661	0.199614	0.305508	0.423681	0.456173	0.55514	0.588095	0.289723	0.234268	0.449456	0.348453	0.295475
Type 1 T helper cell	0.50785	0.173754	0.756643	0.480857	0.311805	0.496348	0.719197	0.641745	0.753726	0.193485	0.704127	0.630179	1	0.247681	-0.041497	0.703014	0.239851	0.132971	0.434365	0.621636	0.707128	0.714538	0.848558	0.410478	0.354498	0.636665	0.621846	0.357185
Type 17 T helper cell	0.468473	0.388229	0.175412	-0.12722	0.00453381	0.270224	0.172957	0.130914	0.446077	0.265459	0.161832	-0.0203602	0.247681	1	0.232085	0.0588556	0.0197935	0.0460518	0.326204	-0.100458	0.272323	0.239327	0.179233	0.124365	0.174951	0.351098	0.359893	0.0136224
Type 2 T helper cell	-0.0741573	0.361068	-0.202951	-0.276647	0.0464506	-0.0209899	0.0448974	0.0583729	0.076739	0.116095	-0.014567	-0.202783	-0.041497	0.232085	1	-0.212732	-0.229524	-0.218757	0.255804	0.0949582	-0.145061	-0.1442	-0.116746	-0.118425	-0.0568406	0.186978	-0.0400067	-0.146719
Activated dendritic cell	0.297867	-0.0261954	0.63167	0.586982	0.579048	0.227992	0.591894	0.671949	0.546975	0.123462	0.707086	0.528336	0.703014	0.0588556	-0.212732	1	0.347362	0.102242	0.410205	0.72921	0.670963	0.581986	0.861719	0.578061	0.524243	0.463667	0.666702	0.758889
CD56bright natural killer cell	0.147664	-0.0671047	0.300743	0.32952	0.295349	0.286617	0.314533	0.344948	0.0562949	-0.0391461	0.229461	0.264661	0.239851	0.0197935	-0.229524	0.347362	1	-0.0263213	0.0807901	0.201524	0.28435	0.394337	0.37299	0.256769	0.0150288	0.132425	0.0803913	0.273666
CD56dim natural killer cell	0.354855	0.273099	0.177805	0.137526	0.0244742	0.154318	0.0741992	0.091348	0.217014	0.375572	0.0405525	0.199614	0.132971	0.0460518	-0.218757	0.102242	-0.0263213	1	0.207086	-0.0672096	0.230511	0.30343	0.1603	0.126023	0.000167919	0.0916208	0.228916	-0.0855758
Eosinophil	0.592901	0.58778	0.329667	0.200621	0.134503	0.351308	0.270056	0.251984	0.595336	0.307901	0.310692	0.305508	0.434365	0.326204	0.255804	0.410205	0.0807901	0.207086	1	0.292599	0.342261	0.456257	0.511167	0.287771	0.176462	0.625561	0.515784	0.267684
Immature dendritic cell	0.0804122	-0.0835607	0.396877	0.458776	0.465807	0.214789	0.531863	0.472293	0.389698	0.0167079	0.602179	0.423681	0.621636	-0.100458	0.0949582	0.72921	0.201524	-0.0672096	0.292599	1	0.33716	0.333508	0.632404	0.400046	0.378259	0.480018	0.419966	0.568301
Macrophage	0.385374	0.1531	0.767978	0.573926	0.433126	0.406868	0.607426	0.742874	0.633412	0.175811	0.662189	0.456173	0.707128	0.272323	-0.145061	0.670963	0.28435	0.230511	0.342261	0.33716	1	0.687356	0.739495	0.337328	0.394757	0.522711	0.66051	0.506864
Mast cell	0.677302	0.224445	0.622686	0.439045	0.191449	0.499601	0.598065	0.558352	0.643487	0.329268	0.488078	0.55514	0.714538	0.239327	-0.1442	0.581986	0.394337	0.30343	0.456257	0.333508	0.687356	1	0.752886	0.28393	0.253054	0.542756	0.556778	0.289765
MDSC	0.518072	0.0983166	0.737333	0.595756	0.437975	0.394904	0.740208	0.704106	0.742874	0.228286	0.7604	0.588095	0.848558	0.179233	-0.116746	0.861719	0.37299	0.1603	0.511167	0.632404	0.739495	0.752886	1	0.476072	0.519332	0.661958	0.721632	0.487091
Monocyte	0.0510894	0.103375	0.293229	0.256874	0.278263	0.144263	0.284812	0.37022	0.361152	0.102473	0.351832	0.289723	0.410478	0.124365	-0.118425	0.578061	0.256769	0.126023	0.287771	0.400046	0.337328	0.28393	0.476072	1	0.310461	0.154444	0.345997	0.454263
Natural killer cell	0.21735	0.010432	0.361782	0.456845	0.392994	0.10453	0.408778	0.381764	0.455837	0.177826	0.451639	0.234268	0.354498	0.174951	-0.0568406	0.524243	0.0150288	0.000167919	0.176462	0.378259	0.394757	0.253054	0.519332	0.310461	1	0.434973	0.558037	0.431237
Natural killer T cell	0.569791	0.333844	0.499517	0.327295	0.241761	0.393057	0.402691	0.334915	0.735863	0.323811	0.515847	0.449456	0.636665	0.351098	0.186978	0.463667	0.132425	0.0916208	0.625561	0.480018	0.522711	0.542756	0.661958	0.154444	0.434973	1	0.509676	0.23091
Neutrophil	0.530855	0.24088	0.597204	0.476701	0.292809	0.238529	0.568658	0.562445	0.730931	0.347613	0.537761	0.348453	0.621846	0.359893	-0.0400067	0.666702	0.0803913	0.228916	0.515784	0.419966	0.66051	0.556778	0.721632	0.345997	0.558037	0.509676	1	0.467592
Plasmacytoid dendritic cell	0.0827001	-0.000230889	0.437198	0.516099	0.566244	0.199845	0.334999	0.551446	0.267621	-0.0489064	0.501029	0.295475	0.357185	0.0136224	-0.146719	0.758889	0.273666	-0.0855758	0.267684	0.568301	0.506864	0.289765	0.487091	0.454263	0.431237	0.23091	0.467592	1

## Sheet: Supplementary Table S4
Supplementary Table S4: DEGs between patients with PCOS and normal controls
	logFC	AveExpr	t	P.Value	adj.P.Val	B	change
AAK1	0.974208	6.34747	7.17579	2.01477e-10	3.06366e-06	13.1878	UP
AIFM1	-0.702574	6.48197	-6.02933	3.62459e-08	0.000205098	8.39651	DOWN
C6orf48	-0.689316	6.84201	-6.00427	4.04638e-08	0.000205098	8.32987	DOWN
LSM14A	-0.947779	6.65477	-5.92019	5.84734e-08	0.000222287	7.98541	DOWN
SLC30A7	0.777501	6.12496	5.80113	9.81409e-08	0.000276322	7.47073	UP
GLI2	0.7506	5.40792	5.77681	1.09031e-07	0.000276322	7.41522	UP
WSB2	-0.756808	6.78149	-5.63676	1.99186e-07	0.000432688	6.86017	DOWN
CERS2	-0.640682	6.96441	-5.53897	3.0227e-07	0.000574539	6.49311	DOWN
PXMP4	0.80101	6.08209	5.37873	5.94539e-07	0.000950423	5.83141	UP
WDR19	0.701861	6.15236	5.3668	6.25032e-07	0.000950423	5.78242	UP
CPAMD8	0.731593	5.77601	5.34279	6.91102e-07	0.000955354	5.70011	UP
CCDC114	0.694801	5.54871	5.25742	9.86257e-07	0.00124975	5.38789	UP
LRRC59	-0.558428	6.51821	-5.12255	1.72023e-06	0.00183295	4.86976	DOWN
DYNLL2	-0.689368	6.79248	-5.11039	1.80812e-06	0.00183295	4.83797	DOWN
FMR1	-0.660472	6.15512	-5.11207	1.7957e-06	0.00183295	4.82934	DOWN
MLH1	-0.578367	6.33135	-5.03547	2.45453e-06	0.00233273	4.54262	DOWN
VTI1A	0.622349	6.12601	4.9988	2.84834e-06	0.00235907	4.4028	UP
TRAF5	0.663153	5.84741	4.99332	2.91223e-06	0.00235907	4.38793	UP
IFT122	0.57282	6.34846	4.98117	3.05902e-06	0.00235907	4.34194	UP
POLE4	-0.696729	6.59348	-4.95885	3.34762e-06	0.00235907	4.26868	DOWN
MDGA2	0.645446	5.24862	4.94609	3.52424e-06	0.00235907	4.23287	UP
PTPRN2	1.05048	5.5481	4.94066	3.60214e-06	0.00235907	4.20344	UP
SLC46A1	0.640025	5.92283	4.94036	3.60658e-06	0.00235907	4.19147	UP
DCAF6	-0.622149	6.90733	-4.92041	3.90792e-06	0.00235907	4.13667	DOWN
FAM71F2	0.724863	5.61602	4.91783	3.94865e-06	0.00235907	4.11871	UP
SMYD4	0.712808	6.16822	4.90403	4.17359e-06	0.00235907	4.05914	UP
TAF7	-0.652614	6.9296	-4.89443	4.33735e-06	0.00235907	4.04183	DOWN
ECSIT	-0.56324	6.44634	-4.88764	4.45699e-06	0.00235907	4.00251	DOWN
RPS27L	-0.660051	6.95135	-4.88116	4.57414e-06	0.00235907	3.99369	DOWN
ZNF706	-0.811816	6.59656	-4.87682	4.65422e-06	0.00235907	3.96995	DOWN
SAP18	-0.616327	6.98678	-4.8568	5.04178e-06	0.00240237	3.90526	DOWN
COL8A1	0.913621	5.75884	4.84734	5.2357e-06	0.00240237	3.85843	UP
NDUFC2	-0.804847	6.68384	-4.83431	5.5148e-06	0.00240237	3.81686	DOWN
ZNF32	-0.684883	6.35832	-4.83071	5.59445e-06	0.00240237	3.79698	DOWN
ZSCAN29	-0.671582	5.85416	-4.82707	5.6762e-06	0.00240237	3.78875	DOWN
TAF4B	0.652921	5.60671	4.82656	5.68757e-06	0.00240237	3.7867	UP
MARK4	0.594244	6.12419	4.81048	6.06304e-06	0.0024697	3.71802	UP
IGIP	0.962411	5.63407	4.80601	6.17182e-06	0.0024697	3.71121	UP
PNLIP	0.639943	5.10637	4.79674	6.40299e-06	0.00248833	3.68619	UP
ERG	1.11746	5.68125	4.79118	6.54564e-06	0.00248833	3.65728	UP
ATP9A	-0.631009	7.02932	-4.77703	6.92316e-06	0.00256765	3.61457	DOWN
PI4KB	-0.700442	6.66535	-4.7709	7.09296e-06	0.00256799	3.58623	DOWN
NDUFAF3	-0.541777	6.94731	-4.748	7.76439e-06	0.00267118	3.50872	DOWN
SYVN1	-0.645547	6.58965	-4.74629	7.81716e-06	0.00267118	3.49562	DOWN
TMEM54	-0.672237	6.08364	-4.74346	7.90498e-06	0.00267118	3.48392	DOWN
CDHR3	0.626116	5.36061	4.73123	8.29516e-06	0.00269386	3.4471	UP
PHB2	-0.522882	7.15352	-4.73027	8.3264e-06	0.00269386	3.44291	DOWN
CDH15	0.682765	5.15768	4.7242	8.52792e-06	0.00269553	3.42302	UP
AFF1	-0.719951	6.67635	-4.71895	8.70596e-06	0.00269553	3.39986	DOWN
CXCR1	-0.919432	6.35811	-4.70803	9.08755e-06	0.00270951	3.36012	DOWN
RNF207	0.654198	5.13136	4.69516	9.55836e-06	0.00279508	3.31847	UP
ABI3BP	-1.16983	5.98385	-4.67701	1.02628e-05	0.00292722	3.25169	DOWN
SAA2	-0.999379	6.38528	-4.67373	1.03952e-05	0.00292722	3.23932	DOWN
CDH19	0.750932	5.36057	4.64723	1.15295e-05	0.00315322	3.14611	UP
SNAPIN	-0.598415	6.53873	-4.64539	1.16126e-05	0.00315322	3.13483	DOWN
FAM149A	-1.0169	5.77763	-4.63862	1.19231e-05	0.00318074	3.11513	DOWN
MAU2	0.626627	6.50943	4.63174	1.22466e-05	0.00318969	3.08829	UP
NBN	-0.621119	6.8681	-4.626	1.25233e-05	0.00318969	3.07078	DOWN
TADA3	-0.502203	7.02735	-4.62472	1.25859e-05	0.00318969	3.06566	DOWN
TNPO2	-0.69568	6.6487	-4.61479	1.30815e-05	0.00326093	3.02893	DOWN
TOR1A	-0.573809	6.36743	-4.60509	1.35838e-05	0.00332762	2.9909	DOWN
ATG4B	0.51189	6.55268	4.60127	1.37867e-05	0.00332762	2.98077	UP
PCSK1	0.621388	4.91754	4.59612	1.40643e-05	0.00334159	2.96305	UP
TNKS	0.671319	6.39561	4.58448	1.47134e-05	0.00343688	2.92034	UP
MYO7A	0.812368	5.67649	4.57704	1.51434e-05	0.00343688	2.89512	UP
URB2	0.613729	5.92882	4.57743	1.51206e-05	0.00343688	2.89317	UP
F13A1	-0.859534	6.65736	-4.56982	1.55718e-05	0.00348051	2.87144	DOWN
FAT4	0.775337	5.99659	4.56599	1.58045e-05	0.00348051	2.85355	UP
ASAP3	-0.57524	6.1478	-4.56244	1.60224e-05	0.00348051	2.84185	DOWN
MRPL20	-0.590354	6.90232	-4.55064	1.67688e-05	0.00355279	2.80442	DOWN
HSPA1B	-0.526174	6.39721	-4.54982	1.68224e-05	0.00355279	2.79742	DOWN
PLOD2	-0.744244	6.90142	-4.52948	1.81932e-05	0.00378968	2.72998	DOWN
SLC9A3R1	-0.622558	6.69179	-4.51826	1.89946e-05	0.00388567	2.69028	DOWN
CRIP2	-0.757814	6.71579	-4.51568	1.91836e-05	0.00388567	2.68176	DOWN
UTP18	-0.517005	6.40475	-4.51249	1.94207e-05	0.00388567	2.6675	DOWN
CNNM1	0.663272	5.31528	4.49207	2.10021e-05	0.00414751	2.59901	UP
MTDH	-0.629891	6.93082	-4.4788	2.20959e-05	0.00426984	2.5524	DOWN
RBBP7	-0.56817	6.90128	-4.47777	2.21832e-05	0.00426984	2.54916	DOWN
NEDD4L	0.76721	6.33209	4.47384	2.25182e-05	0.00428016	2.5351	UP
MRPS12	-0.521205	6.58745	-4.46466	2.33216e-05	0.00437813	2.50325	DOWN
ISPD	0.581341	5.26504	4.43738	2.58756e-05	0.00471779	2.40803	UP
TMED4	-0.518918	6.70441	-4.43299	2.63121e-05	0.00471779	2.39455	DOWN
PRELID1	-0.513427	7.1131	-4.42991	2.66212e-05	0.00471779	2.37477	DOWN
SIVA1	-0.582336	6.76916	-4.4233	2.72982e-05	0.00477122	2.36119	DOWN
ANXA4	-0.540951	6.8308	-4.40967	2.87466e-05	0.00496727	2.31389	DOWN
SCN3B	0.640271	5.63272	4.40362	2.94134e-05	0.0050254	2.29356	UP
TYK2	0.603337	6.60434	4.36839	3.36007e-05	0.00553463	2.1726	UP
ATP6AP2	-0.64271	6.95506	-4.36826	3.36174e-05	0.00553463	2.16907	DOWN
NDUFA2	-0.510845	7.02233	-4.36643	3.38498e-05	0.00553463	2.15981	DOWN
EPHA4	0.570209	6.10336	4.36077	3.45797e-05	0.00554855	2.14587	UP
RARS	-0.551818	6.72381	-4.35528	3.53018e-05	0.00559166	2.12816	DOWN
SUMO3	-0.576662	7.02821	-4.34479	3.67231e-05	0.00575682	2.0853	DOWN
ANKRD36B	0.574847	5.89848	4.33811	3.76551e-05	0.00584269	2.06965	UP
TSPYL4	-0.517411	6.21029	-4.33465	3.81486e-05	0.00585948	2.05789	DOWN
GABBR1	0.505185	6.24417	4.30695	4.23196e-05	0.00637141	1.96401	UP
PSKH1	-0.555431	6.48288	-4.29243	4.46791e-05	0.00660501	1.91558	DOWN
WIZ	-0.559868	6.64639	-4.29086	4.4942e-05	0.00660501	1.91003	DOWN
ZC3H12C	-0.556089	5.82394	-4.28428	4.6058e-05	0.00660501	1.88745	DOWN
TSG101	-0.522602	6.73902	-4.28063	4.66898e-05	0.00660501	1.87487	DOWN
ENPP3	0.612721	5.70745	4.28025	4.67559e-05	0.00660501	1.87437	UP
VIT	-0.910262	5.6191	-4.27935	4.69118e-05	0.00660501	1.86789	DOWN
PEX2	-0.898071	6.27877	-4.26748	4.90319e-05	0.00677799	1.8313	DOWN
OBSCN	0.789695	5.79373	4.26347	4.97685e-05	0.00681784	1.81824	UP
C7orf50	-0.514266	6.80691	-4.2581	5.07713e-05	0.00683022	1.79788	DOWN
MRPL24	-0.54309	6.67816	-4.25581	5.12064e-05	0.00683022	1.7918	DOWN
TEAD1	-0.519619	6.94094	-4.25649	5.10768e-05	0.00683022	1.78826	DOWN
KLHL12	-0.553828	6.441	-4.2145	5.96721e-05	0.00763415	1.65485	DOWN
TCTN1	-0.531347	6.25039	-4.21417	5.97438e-05	0.00763415	1.65394	DOWN
MAD2L1BP	-0.537569	6.18963	-4.20609	6.15535e-05	0.00779985	1.62703	DOWN
EIF2D	-0.629561	6.58694	-4.19864	6.32681e-05	0.00788165	1.60124	DOWN
C3AR1	-0.585708	5.87931	-4.1966	6.37449e-05	0.00788165	1.59404	DOWN
LMBRD1	-0.644079	6.78194	-4.19656	6.3754e-05	0.00788165	1.5918	DOWN
ZNF493	0.92729	5.74427	4.17883	6.80512e-05	0.0082126	1.53584	UP
GTF3A	-0.598152	7.1186	-4.18343	6.691e-05	0.00813947	1.5315	DOWN
GOSR1	0.64637	6.65299	4.17319	6.9477e-05	0.00831865	1.51148	UP
BOD1	-0.521575	6.61866	-4.15814	7.34211e-05	0.0087222	1.46715	DOWN
PRDM10	0.612661	5.79532	4.14888	7.59534e-05	0.0088586	1.4374	UP
POLR3GL	-0.520623	6.6961	-4.14343	7.74822e-05	0.0088586	1.41745	DOWN
ZFAND6	-0.590005	6.93125	-4.14375	7.73914e-05	0.0088586	1.41113	DOWN
ITIH4	0.579369	5.8006	4.13634	7.95162e-05	0.00896594	1.39618	UP
POLR2J	-0.50184	6.75524	-4.13403	8.01899e-05	0.00896594	1.38547	DOWN
CEP41	-0.516656	5.65001	-4.1258	8.26346e-05	0.00910537	1.35619	DOWN
SLC9A7	0.648725	5.78269	4.12266	8.3587e-05	0.00914406	1.35109	UP
RPAIN	-0.562523	6.39166	-4.11754	8.51599e-05	0.00918096	1.33495	DOWN
ARID5A	-0.591374	6.05809	-4.09878	9.11775e-05	0.00969541	1.27306	DOWN
HPS4	0.580792	6.02475	4.08734	9.50419e-05	0.0100362	1.23724	UP
LSM4	-0.533888	6.70212	-4.0618	0.000104251	0.0108016	1.14984	DOWN
ADAMTS13	0.541316	5.6791	4.0574	0.000105923	0.0108829	1.13644	UP
UBE2E1	-0.616988	6.71867	-4.05514	0.000106791	0.0108985	1.12747	DOWN
TEX12	0.547759	4.83601	4.06135	0.000104422	0.0108016	1.12636	UP
TEAD3	-0.538744	6.10731	-4.04619	0.000110293	0.0111808	1.10236	DOWN
PSMD3	-0.656202	6.62248	-4.03772	0.000113712	0.011451	1.07202	DOWN
BAK1	-0.513348	6.26724	-4.03582	0.000114494	0.0114539	1.0696	DOWN
FUT11	0.540706	6.12283	4.02985	0.00011698	0.0116262	1.05136	UP
SGIP1	0.535226	5.17557	4.01402	0.000123827	0.0121755	0.980079	UP
ARMC3	0.619287	4.82602	4.01339	0.000124109	0.0121755	0.969715	UP
SMARCD2	-0.524459	6.88474	-4.00343	0.000128617	0.012457	0.953245	DOWN
POFUT1	-0.781	6.34612	-3.9982	0.000131051	0.0125694	0.94627	DOWN
DNAJC7	-0.520624	6.72487	-3.99686	0.000131681	0.0125694	0.938991	DOWN
HBG1	-0.727764	5.92857	-3.99564	0.000132257	0.0125694	0.935905	DOWN
YIPF6	-0.616004	6.44496	-3.98966	0.000135117	0.0127614	0.919875	DOWN
SBDS	-0.629518	6.99278	-3.98495	0.00013741	0.0128979	0.886444	DOWN
CDC42SE1	-0.630113	6.67639	-3.97895	0.000140388	0.0130167	0.881735	DOWN
ODF2	0.553112	6.05737	3.97493	0.000142418	0.0131249	0.8751	UP
STXBP5	0.749429	6.04866	3.96649	0.000146764	0.0133634	0.847191	UP
CDC42EP2	-0.689648	6.08375	-3.96171	0.000149287	0.0135122	0.829548	DOWN
ZFPL1	-0.520737	6.52901	-3.95397	0.000153457	0.0137263	0.805429	DOWN
SLC1A7	0.563389	5.48645	3.95548	0.000152635	0.0137263	0.802544	UP
MFAP3	0.525412	5.89237	3.95071	0.000155244	0.0137632	0.796587	UP
C8orf59	-0.768234	6.66905	-3.94992	0.000155681	0.0137632	0.787335	DOWN
MYO15B	0.591118	6.36058	3.93958	0.000161501	0.0141953	0.760375	UP
MSRA	-0.500768	6.49568	-3.93608	0.000163524	0.0142476	0.749238	DOWN
MMAB	-0.703606	6.50254	-3.92963	0.000167304	0.0144547	0.726336	DOWN
DOCK9	0.770366	6.39765	3.92592	0.000169516	0.014563	0.713448	UP
PLCG2	-0.691824	7.04337	-3.9229	0.000171336	0.0146368	0.683066	DOWN
FAM98A	-0.565583	6.43676	-3.91358	0.000177077	0.0148936	0.677952	DOWN
METTL21A	0.607885	6.48195	3.91326	0.000177282	0.0148936	0.672907	UP
TYROBP	-0.685554	6.77401	-3.90794	0.000180642	0.0150925	0.651394	DOWN
GFPT1	-0.704818	6.65503	-3.89956	0.000186064	0.0153765	0.628059	DOWN
KCNH1	0.519261	5.14224	3.898	0.000187093	0.015378	0.604414	UP
CLEC1A	0.702387	5.2262	3.88872	0.00019331	0.0158036	0.581424	UP
PRDM11	0.522495	5.71759	3.88125	0.000198456	0.0160119	0.573073	UP
TCTN3	-0.507472	6.36722	-3.87909	0.000199972	0.0160119	0.570153	DOWN
PRKAA1	0.771605	6.4995	3.87729	0.000201238	0.0160211	0.555903	UP
PEX5L	0.567308	4.95099	3.87895	0.00020007	0.0160119	0.537961	UP
DNAJB9	-0.522627	6.39437	-3.86822	0.000207748	0.0164532	0.53568	DOWN
TMX2	-0.532953	6.54188	-3.8661	0.0002093	0.0164903	0.527288	DOWN
TAF2	0.536637	6.16736	3.8602	0.000213681	0.0166043	0.512815	UP
ARRDC3	-0.533782	6.89157	-3.86061	0.00021337	0.0166043	0.495641	DOWN
YWHAH	-0.52738	6.75494	-3.85543	0.00021728	0.0167391	0.487202	DOWN
ICA1L	0.691927	5.29786	3.85453	0.000217963	0.0167391	0.475273	UP
BCL7B	-0.500858	6.89855	-3.85077	0.00022085	0.0167913	0.463995	DOWN
GLRX3	-0.552763	6.65369	-3.83741	0.000231415	0.0172495	0.434399	DOWN
CCDC168	0.619039	5.30049	3.83827	0.000230717	0.0172495	0.423184	UP
TMC6	-0.773082	6.06378	-3.82818	0.000238982	0.0175553	0.406346	DOWN
EXOC5	-0.634055	6.79316	-3.82147	0.000244639	0.0177142	0.378076	DOWN
EIF1AX	-0.570717	6.83158	-3.81426	0.000250857	0.0179931	0.353844	DOWN
NPHP4	0.634219	5.49422	3.80761	0.000256723	0.0183072	0.335485	UP
RASGRF1	0.587978	4.95411	3.81466	0.000250506	0.0179931	0.334557	UP
TRAK1	0.660244	6.35682	3.80302	0.000260855	0.0184492	0.330387	UP
IKZF4	0.618653	5.49622	3.80089	0.000262783	0.0184995	0.314363	UP
CFP	0.57056	6.11756	3.79239	0.000270648	0.0188783	0.301817	UP
PLXDC1	0.671466	5.64136	3.78869	0.000274146	0.019035	0.281535	UP
ZBTB8OS	-0.768664	5.9594	-3.78275	0.00027984	0.0192653	0.263097	DOWN
RYR1	0.766085	5.54367	3.78168	0.000280883	0.0192653	0.257026	UP
ABCC5	0.517705	5.96235	3.77523	0.000287217	0.0194974	0.24789	UP
WSCD1	0.657629	4.92503	3.77838	0.000284101	0.0193724	0.221792	UP
DERL2	-0.504797	6.66993	-3.76471	0.000297846	0.0198609	0.208185	DOWN
XYLB	0.672607	5.32334	3.76349	0.000299101	0.0198609	0.190952	UP
FHAD1	0.625326	4.9031	3.76809	0.000294391	0.0198609	0.187626	UP
FSD1L	0.564333	5.54469	3.75523	0.000307745	0.0201706	0.174144	UP
PCDH12	0.827261	5.42605	3.74963	0.000313738	0.0203876	0.154036	UP
TRAPPC6B	-0.827018	5.90071	-3.74143	0.000322712	0.0206183	0.133369	DOWN
SETD3	-0.561275	6.86817	-3.73302	0.000332173	0.0210459	0.0988834	DOWN
BCCIP	-0.549835	6.38843	-3.72622	0.000340007	0.0213701	0.0954445	DOWN
RASIP1	0.65569	5.85271	3.71879	0.000348784	0.0216474	0.0722756	UP
ZNF502	0.548175	5.63702	3.71738	0.000350466	0.0216634	0.0611239	UP
ANO2	0.608371	5.07236	3.72494	0.000341505	0.0213701	0.0590381	UP
CUL2	0.618123	6.30635	3.71285	0.000355938	0.0217496	0.0553837	UP
TSPAN17	-0.561889	6.33684	-3.7115	0.000357588	0.0217496	0.0504756	DOWN
RELN	0.774215	5.11798	3.72009	0.000347225	0.0216389	0.0495352	UP
NNAT	-0.731331	6.75246	-3.7111	0.000358083	0.0217496	0.0363579	DOWN
SLC40A1	-0.748979	6.73629	-3.70209	0.000369273	0.0220583	0.00984045	DOWN
COL27A1	0.525122	5.95991	3.69363	0.000380096	0.0224892	-0.00173714	UP
PDP2	0.70124	6.15683	3.68932	0.000385718	0.0226457	-0.0151642	UP
MAFB	-0.620217	6.38228	-3.67102	0.000410502	0.0237342	-0.0732106	DOWN
NAA20	-0.516473	6.64849	-3.66824	0.000414392	0.0238683	-0.0862647	DOWN
BRF2	0.570304	5.86724	3.66526	0.000418603	0.0239296	-0.0896989	UP
TNK2	0.556675	6.3619	3.65477	0.000433765	0.0241659	-0.121026	UP
FAM13B	0.526646	6.48977	3.65146	0.000438655	0.0241659	-0.135323	UP
STC1	0.681155	5.63782	3.64921	0.000442008	0.0241659	-0.145688	UP
CLINT1	-0.524111	6.66073	-3.64512	0.000448164	0.0241659	-0.156732	DOWN
LOXL2	-0.637181	6.34238	-3.63475	0.000464149	0.0244658	-0.182404	DOWN
KCNE4	0.54198	5.09828	3.64579	0.00044715	0.0241659	-0.184406	UP
PIK3CD	-0.699062	6.29791	-3.63033	0.000471122	0.0244658	-0.197515	DOWN
PIGS	-0.663963	6.62343	-3.63166	0.000469021	0.0244658	-0.198724	DOWN
DHRS4L2	-0.514923	6.03433	-3.62812	0.000474642	0.0244658	-0.203262	DOWN
UROS	-0.540835	6.71212	-3.62164	0.000485138	0.0246776	-0.23081	DOWN
ZHX1	-0.595113	6.70662	-3.62058	0.000486865	0.0246776	-0.233665	DOWN
SMAD5	-0.713741	6.17643	-3.61145	0.00050205	0.0249483	-0.253591	DOWN
GRIN2A	0.601125	5.14517	3.62151	0.000485346	0.0246776	-0.254619	UP
MUC17	0.753433	5.01012	3.61441	0.000497081	0.0247824	-0.278723	UP
LRRN4	0.521731	4.76125	3.61841	0.000490427	0.0246865	-0.279403	UP
RIMKLB	0.585205	6.2538	3.5972	0.000526667	0.0257508	-0.291463	UP
JDP2	-0.548317	6.62618	-3.59898	0.000523522	0.0257508	-0.294652	DOWN
APCDD1L	0.531401	5.55432	3.59138	0.000537034	0.0258563	-0.32387	UP
LPXN	0.575632	5.69737	3.58077	0.00055645	0.0261962	-0.348902	UP
BAIAP2L2	0.500124	5.68042	3.57956	0.000558712	0.0262215	-0.353491	UP
SAP25	0.532469	5.73058	3.57737	0.000562806	0.02633	-0.357781	UP
MRFAP1L1	-0.500523	6.64784	-3.57648	0.000564487	0.02633	-0.361472	DOWN
PCGF2	-0.535011	6.19701	-3.57385	0.000569474	0.0264007	-0.362561	DOWN
NAA38	-0.537809	6.78868	-3.57267	0.000571728	0.0264246	-0.381514	DOWN
STX11	-0.517951	6.65511	-3.56262	0.000591223	0.0270157	-0.403557	DOWN
SRCIN1	0.531052	5.31562	3.56533	0.000585895	0.0269158	-0.415291	UP
CKS1B	-0.575401	6.57183	-3.55674	0.000602903	0.0273664	-0.418563	DOWN
SULF1	0.884671	5.73254	3.55185	0.000612797	0.0275686	-0.433491	UP
CDC42BPA	0.578885	6.67193	3.55043	0.000615701	0.0276175	-0.454198	UP
NGFR	0.694217	4.96824	3.55186	0.000612787	0.0275686	-0.469449	UP
CLEC2B	-0.630988	6.70516	-3.53433	0.000649523	0.0286541	-0.491106	DOWN
CCND2	-0.582597	6.89684	-3.53406	0.000650117	0.0286541	-0.505629	DOWN
HMGA1	-0.526178	6.51295	-3.52308	0.000674183	0.0292463	-0.515216	DOWN
DNAH11	0.577217	5.43751	3.52344	0.000673381	0.0292463	-0.531902	UP
SRSF6	-0.502388	6.90441	-3.5209	0.000679067	0.0292463	-0.545761	DOWN
POLR2K	-0.603841	6.77354	-3.51636	0.000689347	0.0292799	-0.547481	DOWN
HOOK3	0.502828	6.71349	3.5175	0.000686744	0.029251	-0.553327	UP
CHRNB2	0.591595	5.09494	3.52122	0.00067836	0.0292463	-0.55828	UP
CLCC1	-0.538019	6.07012	-3.50293	0.000720602	0.0301727	-0.573409	DOWN
CACNA2D4	0.623771	5.62639	3.50223	0.00072227	0.0301727	-0.584048	UP
RAB12	-0.572055	6.61039	-3.49972	0.000728259	0.0302209	-0.587995	DOWN
PABPC5	-0.532278	5.18793	-3.50633	0.000712557	0.0300143	-0.60534	DOWN
TMEM50A	-0.52391	6.89339	-3.49925	0.000729387	0.0302209	-0.608227	DOWN
AK1	-0.52803	6.66955	-3.49218	0.000746579	0.0307655	-0.611878	DOWN
TACC2	0.840984	5.91243	3.48422	0.000766389	0.0309907	-0.627331	UP
MAP4K2	-0.521615	6.03862	-3.48414	0.000766585	0.0309907	-0.628926	DOWN
IGFN1	0.546647	5.13516	3.49522	0.000739138	0.0305417	-0.634245	UP
PCDH17	0.586376	5.05558	3.48935	0.000753566	0.0307853	-0.653817	UP
BTF3L4	-0.614229	6.6551	-3.47569	0.000788138	0.0311535	-0.660977	DOWN
C11orf95	-0.514107	5.75409	-3.47466	0.000790823	0.0311535	-0.667989	DOWN
BAG5	-0.540512	6.28318	-3.46776	0.000808913	0.0317249	-0.673237	DOWN
FAM184B	0.572615	4.95902	3.48413	0.000766603	0.0309907	-0.674538	UP
VWA3B	0.554513	5.08966	3.48041	0.000776044	0.0310653	-0.68004	UP
RBMX	-0.507217	6.86418	-3.46675	0.000811588	0.0317249	-0.700578	DOWN
DNAH3	0.619321	4.91135	3.47483	0.000790373	0.0311535	-0.702091	UP
SMG6	0.549265	6.26331	3.44962	0.00085836	0.0327945	-0.723502	UP
KLHDC1	0.532578	5.42165	3.45175	0.000852419	0.0326496	-0.743481	UP
CCNC	-0.572929	6.47088	-3.4421	0.00087967	0.0332743	-0.750802	DOWN
RASSF3	-0.656316	6.69152	-3.44128	0.000882048	0.0332814	-0.763186	DOWN
PARP10	0.520902	6.42121	3.4133	0.000966045	0.0352461	-0.832325	UP
DNAH7	0.673601	5.22616	3.41818	0.000950885	0.035095	-0.851334	UP
FOXO4	-0.553	6.1073	-3.40179	0.00100275	0.0354601	-0.864989	DOWN
SRBD1	0.537601	6.10374	3.38986	0.00104217	0.0364788	-0.893171	UP
CAP2	-0.711109	6.28618	-3.37308	0.0011001	0.0375069	-0.948643	DOWN
FAM89B	-0.542914	6.75201	-3.37746	0.00108467	0.0372315	-0.948864	DOWN
RASSF9	-0.527727	4.81072	-3.39201	0.00103494	0.0363449	-0.949949	DOWN
ATAD2B	0.574135	5.87921	3.37138	0.00110613	0.0376281	-0.950676	UP
ENTPD3	0.60823	5.37053	3.37812	0.00108239	0.0372315	-0.958304	UP
PIGV	-0.535597	5.96086	-3.35515	0.00116531	0.0387739	-1.00223	DOWN
VPS13A	0.553857	6.14492	3.3467	0.00119731	0.0389627	-1.01581	UP
APIP	-0.724191	6.24026	-3.34536	0.00120244	0.0389627	-1.02745	DOWN
TTF1	0.502101	5.99423	3.34172	0.00121653	0.0389627	-1.03074	UP
CD82	0.561183	6.11386	3.33753	0.00123295	0.0389627	-1.04115	UP
EZH1	-0.53199	6.65386	-3.33943	0.00122548	0.0389627	-1.05016	DOWN
GALNT13	0.679851	5.16642	3.34952	0.00118653	0.038951	-1.05222	UP
PPM1M	-0.525024	6.3567	-3.33506	0.00124273	0.0389627	-1.05285	DOWN
FRAS1	0.748558	4.99701	3.34842	0.00119072	0.038951	-1.0624	UP
LATS2	-0.510538	6.4634	-3.33128	0.00125783	0.0391384	-1.0644	DOWN
USP24	-0.53269	6.83332	-3.33685	0.00123563	0.0389627	-1.07142	DOWN
ANO4	0.565871	5.16092	3.33888	0.00122764	0.0389627	-1.08573	UP
FGFR3	0.607963	5.20451	3.3356	0.00124059	0.0389627	-1.09129	UP
CTNNA3	0.55661	5.05366	3.33435	0.00124554	0.0389705	-1.10452	UP
ATP13A4	0.623172	4.87333	3.33525	0.00124197	0.0389627	-1.10887	UP
DNAH14	0.513976	5.75777	3.31673	0.00131754	0.0399093	-1.1104	UP
NEK10	0.518011	5.30173	3.32704	0.00127495	0.0394043	-1.11084	UP
FLNC	0.501786	6.00766	3.28649	0.00145023	0.0424376	-1.185	UP
PPP1R26	0.573342	6.11779	3.27837	0.00148796	0.0429333	-1.20677	UP
UHMK1	-0.512543	7.01322	-3.29401	0.00141613	0.0418128	-1.21703	DOWN
ICAM2	-0.637586	6.07457	-3.27703	0.00149424	0.0429517	-1.21937	DOWN
PLEKHH2	0.52008	5.92423	3.27331	0.00151191	0.0432865	-1.22411	UP
MAST3	0.530179	6.35288	3.26577	0.00154831	0.0433685	-1.24522	UP
ANAPC13	-0.539791	6.60763	-3.26767	0.00153906	0.0432865	-1.2485	DOWN
TMEM189	-0.563987	6.23818	-3.26187	0.00156745	0.0436533	-1.25763	DOWN
MAP1LC3C	0.778297	5.47523	3.26746	0.00154005	0.0432865	-1.26204	UP
NRBF2	-0.53266	6.08142	-3.25913	0.00158099	0.0438145	-1.26644	DOWN
ZNF829	0.554688	5.32649	3.27039	0.0015259	0.0432865	-1.26731	UP
KDM4C	0.505416	6.00391	3.25613	0.00159602	0.0440406	-1.2692	UP
HAUS4	-0.654862	6.12122	-3.25568	0.00159824	0.0440406	-1.27861	DOWN
LAMA5	0.56537	6.33866	3.25116	0.00162114	0.0443401	-1.28648	UP
MYT1	0.630607	4.93447	3.25997	0.00157682	0.0438145	-1.3192	UP
LGR4	-0.506864	6.65171	-3.24017	0.001678	0.0447643	-1.32667	DOWN
EXPH5	0.520565	5.37595	3.24377	0.00165918	0.044575	-1.33908	UP
TATDN1	-0.560009	6.40134	-3.224	0.00176515	0.0458818	-1.36222	DOWN
HLA-DPB1	-0.556154	6.7216	-3.22531	0.00175791	0.0458505	-1.37367	DOWN
OLR1	0.512159	4.99527	3.24058	0.00167589	0.0447643	-1.37383	UP
APOL4	0.691241	5.53914	3.2189	0.00179347	0.0463015	-1.39395	UP
OXCT1	-0.593813	6.51553	-3.21055	0.0018408	0.0470758	-1.40348	DOWN
RNF38	-0.565412	6.52335	-3.20804	0.00185522	0.047096	-1.41185	DOWN
MYEOV	-0.571237	5.96323	-3.207	0.00186123	0.0471699	-1.41575	DOWN
TEAD2	-0.539973	6.38619	-3.20174	0.001892	0.0476321	-1.42347	DOWN
CAMK1	-0.53871	6.6116	-3.19999	0.0019023	0.0477332	-1.43539	DOWN
FGFR1	-0.522262	6.90691	-3.20824	0.00185406	0.047096	-1.43965	DOWN
DAG1	-0.520564	6.46776	-3.19365	0.00194014	0.0485225	-1.44622	DOWN
RFX3	0.526024	5.72497	3.19039	0.00195988	0.0487756	-1.4618	UP
TYSND1	-0.638862	6.24055	-3.17776	0.00203814	0.0496665	-1.48933	DOWN
MYH7	0.509727	4.78319	3.20029	0.00190055	0.0477332	-1.49415	UP
ZNF607	0.50746	5.26575	3.18297	0.00200552	0.049263	-1.51599	UP

## Sheet: Supplementary Table S5
Supplementary Table S5: GO enrichment analysis of DEGs between the PCOS and normal control groups
	ONTOLOGY	ID	Description	GeneRatio	BgRatio	pvalue	p.adjust	qvalue	geneID	Count
GO:0061695	CC	GO:0061695	transferase complex, transferring phosphorus-containing groups	16/304	253/19520	2.43e-06	2.43e-06	0.00100433	POLE4/TAF7/TAF4B/TADA3/PEX2/POLR3GL/POLR2J/PRKAA1/TAF2/BCCIP/PIK3CD/CKS1B/CCND2/POLR2K/NEK10/NRBF2	16
GO:0051959	MF	GO:0051959	dynein light intermediate chain binding	6/301	27/18337	4.12e-06	4.12e-06	0.00140198	DYNLL2/DNAH11/HOOK3/DNAH3/DNAH7/DNAH14	6
GO:0045505	MF	GO:0045505	dynein intermediate chain binding	6/301	28/18337	5.17e-06	5.17e-06	0.00140198	DYNLL2/DNAH11/HOOK3/DNAH3/DNAH7/DNAH14	6
GO:0008569	MF	GO:0008569	ATP-dependent microtubule motor activity, minus-end-directed	4/301	18/18337	0.000181583	0.000181583	0.0328123	DNAH11/DNAH3/DNAH7/DNAH14	4
GO:0055029	CC	GO:0055029	nuclear DNA-directed RNA polymerase complex	8/304	103/19520	0.000208505	0.000208505	0.0237797	TAF7/TAF4B/TADA3/PEX2/POLR3GL/POLR2J/TAF2/POLR2K	8
GO:0000428	CC	GO:0000428	DNA-directed RNA polymerase complex	8/304	104/19520	0.000222877	0.000222877	0.0237797	TAF7/TAF4B/TADA3/PEX2/POLR3GL/POLR2J/TAF2/POLR2K	8
GO:0016591	CC	GO:0016591	RNA polymerase II, holoenzyme	7/304	79/19520	0.000230517	0.000230517	0.0237797	TAF7/TAF4B/TADA3/PEX2/POLR2J/TAF2/POLR2K	7
GO:0030880	CC	GO:0030880	RNA polymerase complex	8/304	108/19520	0.000288728	0.000288728	0.0238276	TAF7/TAF4B/TADA3/PEX2/POLR3GL/POLR2J/TAF2/POLR2K	8
GO:0106311	MF	GO:0106311	protein threonine kinase activity	12/301	248/18337	0.000851391	0.000851391	0.0955917	AAK1/MARK4/PSKH1/OBSCN/PRKAA1/TNK2/CDC42BPA/MAP4K2/LATS2/NEK10/UHMK1/MAST3	12
GO:0106310	MF	GO:0106310	protein serine kinase activity	12/301	249/18337	0.000881671	0.000881671	0.0955917	AAK1/MARK4/PSKH1/OBSCN/PRKAA1/TNK2/CDC42BPA/MAP4K2/LATS2/NEK10/UHMK1/MAST3	12
GO:0033276	CC	GO:0033276	transcription factor TFTC complex	3/304	14/19520	0.00119862	0.00119862	0.0774717	TAF7/TADA3/TAF2	3
GO:0051787	MF	GO:0051787	misfolded protein binding	4/301	29/18337	0.00122274	0.00122274	0.110475	TOR1A/HSPA1B/DNAJB9/DERL2	4
GO:0042734	CC	GO:0042734	presynaptic membrane	8/304	137/19520	0.00139219	0.00139219	0.0774717	FMR1/EPHA4/GABBR1/STXBP5/KCNH1/GRIN2A/STX11/PCDH17	8
GO:0030286	CC	GO:0030286	dynein complex	5/304	54/19520	0.001502	0.001502	0.0774717	DYNLL2/DNAH11/DNAH3/DNAH7/DNAH14	5
GO:0098793	CC	GO:0098793	presynapse	17/304	487/19520	0.00173359	0.00173359	0.0794816	AAK1/FMR1/VTI1A/PTPRN2/PHB2/SNAPIN/TOR1A/EPHA4/GABBR1/STXBP5/SLC1A7/KCNH1/GRIN2A/STX11/SRCIN1/RAB12/PCDH17	17
GO:0061629	MF	GO:0061629	RNA polymerase II-specific DNA-binding transcription factor binding	12/301	271/18337	0.00181269	0.00181269	0.13528	TAF7/TAF4B/PHB2/TADA3/MTDH/ANXA4/ARID5A/YWHAH/SETD3/HMGA1/TACC2/KDM4C	12
GO:0000153	CC	GO:0000153	cytoplasmic ubiquitin ligase complex	3/304	17/19520	0.00216306	0.00216306	0.0892545	SYVN1/DERL2/CUL2	3
GO:0035257	MF	GO:0035257	nuclear hormone receptor binding	8/301	140/18337	0.0022117	0.0022117	0.13528	TAF7/PHB2/TADA3/ARID5A/YWHAH/HMGA1/TACC2/KDM4C	8
GO:0051427	MF	GO:0051427	hormone receptor binding	9/301	173/18337	0.00227867	0.00227867	0.13528	TAF7/PHB2/TADA3/TYK2/ARID5A/YWHAH/HMGA1/TACC2/KDM4C	9
GO:1990939	MF	GO:1990939	ATP-dependent microtubule motor activity	4/301	35/18337	0.00249547	0.00249547	0.13528	DNAH11/DNAH3/DNAH7/DNAH14	4
GO:0030018	CC	GO:0030018	Z disc	7/304	122/19520	0.00302471	0.00302471	0.103423	SCN3B/OBSCN/GLRX3/RYR1/IGFN1/FLNC/MYH7	7
GO:0032391	CC	GO:0032391	photoreceptor connecting cilium	4/304	39/19520	0.00308848	0.00308848	0.103423	WDR19/IFT122/MYO7A/NPHP4	4
GO:0031248	CC	GO:0031248	protein acetyltransferase complex	6/304	94/19520	0.00351495	0.00351495	0.103423	POLE4/TAF7/TADA3/TAF2/NAA20/NAA38	6
GO:1902493	CC	GO:1902493	acetyltransferase complex	6/304	94/19520	0.00351495	0.00351495	0.103423	POLE4/TAF7/TADA3/TAF2/NAA20/NAA38	6
GO:0140297	MF	GO:0140297	DNA-binding transcription factor binding	14/301	376/18337	0.00386168	0.00386168	0.190228	TAF7/TAF4B/PHB2/TADA3/MTDH/ANXA4/ARID5A/TEAD3/YWHAH/IKZF4/SETD3/HMGA1/TACC2/KDM4C	14
GO:0035869	CC	GO:0035869	ciliary transition zone	5/304	67/19520	0.0038939	0.0038939	0.103423	WDR19/IFT122/MYO7A/TCTN1/NPHP4	5
GO:0005911	CC	GO:0005911	cell-cell junction	16/304	485/19520	0.00406928	0.00406928	0.103423	CDHR3/CDH19/MTDH/EPHA4/OBSCN/YWHAH/NPHP4/PLXDC1/PCDH12/RASIP1/TNK2/BAIAP2L2/CDC42BPA/NGFR/CTNNA3/DAG1	16
GO:0031072	MF	GO:0031072	heat shock protein binding	7/301	123/18337	0.00421087	0.00421087	0.190228	RNF207/HSPA1B/BAK1/DNAJC7/METTL21A/DNAJB9/BAG5	7
GO:0030133	CC	GO:0030133	transport vesicle	14/304	402/19520	0.00439774	0.00439774	0.103423	VTI1A/PTPRN2/SNAPIN/TOR1A/PCSK1/KLHL12/GOSR1/STXBP5/GRIN2A/STX11/RAB12/RASSF9/FGFR3/HLA-DPB1	14
GO:0031674	CC	GO:0031674	I band	7/304	134/19520	0.00506631	0.00506631	0.103423	SCN3B/OBSCN/GLRX3/RYR1/IGFN1/FLNC/MYH7	7
GO:0005667	CC	GO:0005667	transcription regulator complex	14/304	409/19520	0.00510702	0.00510702	0.103423	TAF7/TAF4B/TADA3/RBBP7/TEAD1/PRDM10/TEAD3/TAF2/MAFB/BRF2/SMAD5/HMGA1/TEAD2/RFX3	14
GO:0044325	MF	GO:0044325	ion channel binding	7/301	128/18337	0.00523126	0.00523126	0.197176	FMR1/RNF207/NEDD4L/SCN3B/BAK1/YWHAH/KCNE4	7
GO:0005858	CC	GO:0005858	axonemal dynein complex	3/304	23/19520	0.00525825	0.00525825	0.103423	DNAH3/DNAH7/DNAH14	3
GO:0090575	CC	GO:0090575	RNA polymerase II transcription regulator complex	8/304	170/19520	0.0052635	0.0052635	0.103423	TAF7/TAF4B/TADA3/TEAD1/TAF2/SMAD5/HMGA1/TEAD2	8
GO:0016922	MF	GO:0016922	nuclear receptor binding	6/301	97/18337	0.00527965	0.00527965	0.197176	PHB2/TADA3/ARID5A/YWHAH/HMGA1/KDM4C	6
GO:0003774	MF	GO:0003774	motor activity	7/301	129/18337	0.00545583	0.00545583	0.197176	DYNLL2/MYO7A/DNAH11/DNAH3/DNAH7/DNAH14/MYH7	7
GO:0097542	CC	GO:0097542	ciliary tip	4/304	47/19520	0.00607802	0.00607802	0.113999	GLI2/WDR19/DYNLL2/IFT122	4
GO:0062023	CC	GO:0062023	collagen-containing extracellular matrix	14/304	423/19520	0.00680241	0.00680241	0.119137	COL8A1/ABI3BP/F13A1/ANXA4/VIT/ITIH4/CFP/COL27A1/LOXL2/MUC17/SULF1/FRAS1/LAMA5/DAG1	14
GO:0032838	CC	GO:0032838	plasma membrane bounded cell projection cytoplasm	9/304	216/19520	0.00692937	0.00692937	0.119137	GLI2/FMR1/SNAPIN/TRAK1/DNAH11/DNAH3/DNAH7/DNAH14/UHMK1	9
GO:0031201	CC	GO:0031201	SNARE complex	4/304	50/19520	0.00756812	0.00756812	0.124914	VTI1A/GOSR1/STXBP5/STX11	4
GO:0019898	CC	GO:0019898	extrinsic component of membrane	11/304	304/19520	0.00839603	0.00839603	0.133249	AAK1/FMR1/CDHR3/CDH15/CDH19/TOR1A/STXBP5/TNK2/PIK3CD/VPS13A/NRBF2	11
GO:0070461	CC	GO:0070461	SAGA-type complex	3/304	28/19520	0.00918607	0.00918607	0.137774	TAF7/TADA3/TAF2	3
GO:0000836	CC	GO:0000836	Hrd1p ubiquitin ligase complex	2/304	10/19520	0.0100168	0.0100168	0.137774	SYVN1/DERL2	2
GO:0031414	CC	GO:0031414	N-terminal protein acetyltransferase complex	2/304	10/19520	0.0100168	0.0100168	0.137774	NAA20/NAA38	2
GO:1990124	CC	GO:1990124	messenger ribonucleoprotein complex	2/304	10/19520	0.0100168	0.0100168	0.137774	LSM14A/FMR1	2
GO:0000835	CC	GO:0000835	ER ubiquitin ligase complex	2/304	11/19520	0.0121177	0.0121177	0.153467	SYVN1/DERL2	2
GO:0005797	CC	GO:0005797	Golgi medial cisterna	2/304	11/19520	0.0121177	0.0121177	0.153467	GOSR1/YIPF6	2
GO:0008021	CC	GO:0008021	synaptic vesicle	8/304	197/19520	0.0122735	0.0122735	0.153467	VTI1A/PTPRN2/SNAPIN/TOR1A/STXBP5/GRIN2A/STX11/RAB12	8
GO:0016342	CC	GO:0016342	catenin complex	3/304	32/19520	0.0132883	0.0132883	0.16127	CDHR3/CDH15/CDH19	3
GO:0000151	CC	GO:0000151	ubiquitin ligase complex	10/304	289/19520	0.0155577	0.0155577	0.169784	DCAF6/SYVN1/KLHL12/UBE2E1/DERL2/CUL2/TSPAN17/PCGF2/CKS1B/ANAPC13	10
GO:0005669	CC	GO:0005669	transcription factor TFIID complex	3/304	34/19520	0.0156713	0.0156713	0.169784	TAF7/TAF4B/TAF2	3
GO:0005604	CC	GO:0005604	basement membrane	5/304	94/19520	0.0157944	0.0157944	0.169784	COL8A1/LOXL2/FRAS1/LAMA5/DAG1	5
GO:0030134	CC	GO:0030134	COPII-coated ER to Golgi transport vesicle	5/304	94/19520	0.0157944	0.0157944	0.169784	VTI1A/TMED4/KLHL12/YIPF6/HLA-DPB1	5
GO:0098992	CC	GO:0098992	neuronal dense core vesicle	2/304	13/19520	0.0168367	0.0168367	0.169784	STXBP5/VPS13A	2
GO:0019897	CC	GO:0019897	extrinsic component of plasma membrane	7/304	169/19520	0.0168725	0.0168725	0.169784	AAK1/FMR1/CDHR3/CDH15/CDH19/STXBP5/TNK2	7
GO:0098982	CC	GO:0098982	GABA-ergic synapse	4/304	64/19520	0.0176417	0.0176417	0.169784	PHB2/GABBR1/PCDH17/DAG1	4
GO:0030135	CC	GO:0030135	coated vesicle	10/304	295/19520	0.0176931	0.0176931	0.169784	AAK1/VTI1A/TMED4/KLHL12/SGIP1/YIPF6/TNK2/CLINT1/RASSF9/HLA-DPB1	10
GO:0031965	CC	GO:0031965	nuclear membrane	10/304	295/19520	0.0176931	0.0176931	0.169784	TOR1A/TNKS/UTP18/MTDH/ANXA4/MAD2L1BP/KCNH1/TMC6/CCND2/CLCC1	10
GO:0005776	CC	GO:0005776	autophagosome	5/304	98/19520	0.0185944	0.0185944	0.172088	VTI1A/ATP6AP2/RAB12/MAP1LC3C/NRBF2	5
GO:0098984	CC	GO:0098984	neuron to neuron synapse	11/304	342/19520	0.0187672	0.0187672	0.172088	DYNLL2/FMR1/PHB2/EPHA4/STXBP5/KCNH1/GRIN2A/SRCIN1/NGFR/CAP2/CAMK1	11
GO:0070382	CC	GO:0070382	exocytic vesicle	8/304	215/19520	0.0197495	0.0197495	0.173577	VTI1A/PTPRN2/SNAPIN/TOR1A/STXBP5/GRIN2A/STX11/RAB12	8
GO:0034702	CC	GO:0034702	ion channel complex	10/304	301/19520	0.0200376	0.0200376	0.173577	SCN3B/STXBP5/KCNH1/RYR1/ANO2/KCNE4/GRIN2A/CHRNB2/CLCC1/CACNA2D4	10
GO:0099568	CC	GO:0099568	cytoplasmic region	9/304	258/19520	0.0201916	0.0201916	0.173577	GLI2/FMR1/SNAPIN/TRAK1/DNAH11/DNAH3/DNAH7/DNAH14/UHMK1	9
GO:0005665	CC	GO:0005665	RNA polymerase II, core complex	2/304	15/19520	0.0222064	0.0222064	0.177617	POLR2J/POLR2K	2
GO:0005671	CC	GO:0005671	Ada2/Gcn5/Ada3 transcription activator complex	2/304	15/19520	0.0222064	0.0222064	0.177617	POLE4/TADA3	2
GO:0016324	CC	GO:0016324	apical plasma membrane	11/304	351/19520	0.022226	0.022226	0.177617	SLC46A1/MYO7A/SLC9A3R1/MTDH/ATP6AP2/ENPP3/PRKAA1/ABCC5/STC1/KCNE4/MUC17	11
GO:0031594	CC	GO:0031594	neuromuscular junction	4/304	69/19520	0.0226091	0.0226091	0.177617	CDH15/EPHA4/STXBP5/LAMA5	4
GO:1902911	CC	GO:1902911	protein kinase complex	5/304	104/19520	0.0233768	0.0233768	0.177617	PRKAA1/BCCIP/CKS1B/CCND2/NEK10	5
GO:0045211	CC	GO:0045211	postsynaptic membrane	9/304	265/19520	0.0235123	0.0235123	0.177617	FMR1/ATP6AP2/EPHA4/GABBR1/KCNH1/GRIN2A/CHRNB2/PCDH17/DAG1	9
GO:0030016	CC	GO:0030016	myofibril	8/304	224/19520	0.0245067	0.0245067	0.177617	SCN3B/OBSCN/GLRX3/RYR1/IGFN1/FLNC/DAG1/MYH7	8
GO:0005801	CC	GO:0005801	cis-Golgi network	4/304	71/19520	0.024811	0.024811	0.177617	GOSR1/YIPF6/TRAPPC6B/HOOK3	4
GO:0005892	CC	GO:0005892	acetylcholine-gated channel complex	2/304	16/19520	0.0251213	0.0251213	0.177617	STXBP5/CHRNB2	2
GO:0035098	CC	GO:0035098	ESC/E(Z) complex	2/304	16/19520	0.0251213	0.0251213	0.177617	RBBP7/EZH1	2
GO:0014069	CC	GO:0014069	postsynaptic density	10/304	313/19520	0.0253965	0.0253965	0.177617	DYNLL2/FMR1/PHB2/EPHA4/KCNH1/GRIN2A/SRCIN1/NGFR/CAP2/CAMK1	10
GO:0032279	CC	GO:0032279	asymmetric synapse	10/304	318/19520	0.0279085	0.0279085	0.187684	DYNLL2/FMR1/PHB2/EPHA4/KCNH1/GRIN2A/SRCIN1/NGFR/CAP2/CAMK1	10
GO:0016234	CC	GO:0016234	inclusion body	4/304	74/19520	0.0283489	0.0283489	0.187684	NBN/URB2/HSPA1B/BAG5	4
GO:0043292	CC	GO:0043292	contractile fiber	8/304	231/19520	0.0287232	0.0287232	0.187684	SCN3B/OBSCN/GLRX3/RYR1/IGFN1/FLNC/DAG1/MYH7	8
GO:0000307	CC	GO:0000307	cyclin-dependent protein kinase holoenzyme complex	3/304	43/19520	0.0291899	0.0291899	0.187684	BCCIP/CKS1B/CCND2	3
GO:0045177	CC	GO:0045177	apical part of cell	12/304	414/19520	0.0295495	0.0295495	0.187684	SLC46A1/MYO7A/FAT4/SLC9A3R1/MTDH/ATP6AP2/ENPP3/PRKAA1/ABCC5/STC1/KCNE4/MUC17	12
GO:0097060	CC	GO:0097060	synaptic membrane	11/304	368/19520	0.0300011	0.0300011	0.187684	FMR1/ATP6AP2/EPHA4/GABBR1/STXBP5/KCNH1/GRIN2A/STX11/CHRNB2/PCDH17/DAG1	11
GO:1902495	CC	GO:1902495	transmembrane transporter complex	10/304	323/19520	0.0305929	0.0305929	0.187684	SCN3B/STXBP5/KCNH1/RYR1/ANO2/KCNE4/GRIN2A/CHRNB2/CLCC1/CACNA2D4	10
GO:0030136	CC	GO:0030136	clathrin-coated vesicle	7/304	192/19520	0.031116	0.031116	0.187684	AAK1/VTI1A/SGIP1/TNK2/CLINT1/RASSF9/HLA-DPB1	7
GO:0005666	CC	GO:0005666	RNA polymerase III complex	2/304	18/19520	0.0313844	0.0313844	0.187684	POLR3GL/POLR2K	2
GO:0043034	CC	GO:0043034	costamere	2/304	18/19520	0.0313844	0.0313844	0.187684	FLNC/DAG1	2
GO:0030118	CC	GO:0030118	clathrin coat	3/304	45/19520	0.0328157	0.0328157	0.19344	SGIP1/CLINT1/BAIAP2L2	3

## Sheet: Supplementary Table S6
Supplementary Table S6: KEGG enrichment analysis of DEGs between the PCOS and normal control groups
	ID	Description	GeneRatio	BgRatio	pvalue	p.adjust	qvalue	geneID	Count
hsa04392	hsa04392	Hippo signaling pathway - multiple species	5/143	29/8112	0.000134019	0.0329687	0.0329687	FAT4/TEAD1/TEAD3/LATS2/TEAD2	5
hsa04390	hsa04390	Hippo signaling pathway	8/143	157/8112	0.00645488	0.571182	0.571182	GLI2/TEAD1/TEAD3/YWHAH/CCND2/LATS2/CTNNA3/TEAD2	8
hsa04977	hsa04977	Vitamin digestion and absorption	3/143	24/8112	0.00827785	0.571182	0.571182	SLC46A1/PNLIP/LMBRD1	3
hsa05169	hsa05169	Epstein-Barr virus infection	9/143	202/8112	0.00928751	0.571182	0.571182	TRAF5/TYK2/PSMD3/BAK1/PLCG2/PIK3CD/CCND2/ENTPD3/HLA-DPB1	9
hsa05213	hsa05213	Endometrial cancer	4/143	58/8112	0.018836	0.627551	0.627551	MLH1/BAK1/PIK3CD/CTNNA3	4
hsa05016	hsa05016	Huntington disease	11/143	306/8112	0.0191164	0.627551	0.627551	NDUFC2/TAF4B/NDUFA2/POLR2J/PSMD3/DNAH11/POLR2K/DNAH3/DNAH7/DNAH14/NRBF2	11
hsa04130	hsa04130	SNARE interactions in vesicular transport	3/143	33/8112	0.0198921	0.627551	0.627551	VTI1A/GOSR1/STX11	3
hsa03020	hsa03020	RNA polymerase	3/143	34/8112	0.0215416	0.627551	0.627551	POLR3GL/POLR2J/POLR2K	3
hsa05222	hsa05222	Small cell lung cancer	5/143	92/8112	0.0229592	0.627551	0.627551	TRAF5/BAK1/PIK3CD/CKS1B/LAMA5	5
hsa05017	hsa05017	Spinocerebellar ataxia	6/143	143/8112	0.0404513	0.845589	0.845589	PSMD3/RYR1/RELN/PIK3CD/GRIN2A/NRBF2	6
hsa05214	hsa05214	Glioma	4/143	75/8112	0.04301	0.845589	0.845589	BAK1/PLCG2/PIK3CD/CAMK1	4
hsa03022	hsa03022	Basal transcription factors	3/143	45/8112	0.0444503	0.845589	0.845589	TAF7/TAF4B/TAF2	3
hsa04014	hsa04014	Ras signaling pathway	8/143	232/8112	0.0523692	0.845589	0.845589	PLCG2/RASGRF1/PIK3CD/GRIN2A/NGFR/FOXO4/FGFR3/FGFR1	8
hsa04512	hsa04512	ECM-receptor interaction	4/143	88/8112	0.0694931	0.845589	0.845589	RELN/FRAS1/LAMA5/DAG1	4
hsa05410	hsa05410	Hypertrophic cardiomyopathy	4/143	90/8112	0.0741718	0.845589	0.845589	PRKAA1/CACNA2D4/DAG1/MYH7	4
hsa04010	hsa04010	MAPK signaling pathway	9/143	294/8112	0.0751077	0.845589	0.845589	ECSIT/HSPA1B/RASGRF1/NGFR/CACNA2D4/MAP4K2/FGFR3/FLNC/FGFR1	9
hsa00563	hsa00563	Glycosylphosphatidylinositol (GPI)-anchor biosynthesis	2/143	26/8112	0.0761661	0.845589	0.845589	PIGS/PIGV	2
hsa05416	hsa05416	Viral myocarditis	3/143	60/8112	0.0888832	0.845589	0.845589	HLA-DPB1/DAG1/MYH7	3
hsa04213	hsa04213	Longevity regulating pathway - multiple species	3/143	62/8112	0.0958307	0.845589	0.845589	HSPA1B/PRKAA1/PIK3CD	3
hsa01523	hsa01523	Antifolate resistance	2/143	30/8112	0.097466	0.845589	0.845589	SLC46A1/ABCC5	2
hsa05162	hsa05162	Measles	5/143	139/8112	0.0987399	0.845589	0.845589	HSPA1B/TYK2/BAK1/PIK3CD/CCND2	5
hsa04140	hsa04140	Autophagy - animal	5/143	141/8112	0.103335	0.845589	0.845589	ATG4B/PRKAA1/PIK3CD/MAP1LC3C/NRBF2	5
hsa04120	hsa04120	Ubiquitin mediated proteolysis	5/143	142/8112	0.105672	0.845589	0.845589	SYVN1/NEDD4L/UBE2E1/CUL2/ANAPC13	5
hsa04550	hsa04550	Signaling pathways regulating pluripotency of stem cells	5/143	143/8112	0.108035	0.845589	0.845589	PIK3CD/SMAD5/PCGF2/FGFR3/FGFR1	5
hsa04215	hsa04215	Apoptosis - multiple species	2/143	32/8112	0.108676	0.845589	0.845589	BAK1/NGFR	2
hsa05014	hsa05014	Amyotrophic lateral sclerosis	10/143	364/8112	0.108709	0.845589	0.845589	NDUFC2/NDUFA2/PSMD3/GRIN2A/DNAH11/DNAH3/DNAH7/DNAH14/MAP1LC3C/NRBF2	10
hsa05230	hsa05230	Central carbon metabolism in cancer	3/143	70/8112	0.125683	0.845589	0.845589	PIK3CD/FGFR3/FGFR1	3
hsa05167	hsa05167	Kaposi sarcoma-associated herpesvirus infection	6/143	194/8112	0.127704	0.845589	0.845589	TYK2/BAK1/PLCG2/PIK3CD/CLEC2B/MAP1LC3C	6
hsa05218	hsa05218	Melanoma	3/143	72/8112	0.133617	0.845589	0.845589	BAK1/PIK3CD/FGFR1	3
hsa05223	hsa05223	Non-small cell lung cancer	3/143	72/8112	0.133617	0.845589	0.845589	BAK1/PLCG2/PIK3CD	3
hsa05022	hsa05022	Pathways of neurodegeneration - multiple diseases	12/143	476/8112	0.13367	0.845589	0.845589	NDUFC2/NDUFA2/PSMD3/BAK1/RYR1/GRIN2A/DNAH11/DNAH3/DNAH7/DNAH14/MAP1LC3C/NRBF2	12
hsa05145	hsa05145	Toxoplasmosis	4/143	112/8112	0.135346	0.845589	0.845589	HSPA1B/TYK2/LAMA5/HLA-DPB1	4
hsa00562	hsa00562	Inositol phosphate metabolism	3/143	73/8112	0.137649	0.845589	0.845589	PI4KB/PLCG2/PIK3CD	3
hsa01524	hsa01524	Platinum drug resistance	3/143	73/8112	0.137649	0.845589	0.845589	MLH1/BAK1/PIK3CD	3
hsa04115	hsa04115	p53 signaling pathway	3/143	73/8112	0.137649	0.845589	0.845589	SIVA1/CCND2/CD82	3
hsa00250	hsa00250	Alanine, aspartate and glutamate metabolism	2/143	37/8112	0.138032	0.845589	0.845589	GFPT1/RIMKLB	2
hsa04960	hsa04960	Aldosterone-regulated sodium reabsorption	2/143	37/8112	0.138032	0.845589	0.845589	NEDD4L/PIK3CD	2
hsa04510	hsa04510	Focal adhesion	6/143	201/8112	0.143899	0.845589	0.845589	RASGRF1/RELN/PIK3CD/CCND2/FLNC/LAMA5	6
hsa05412	hsa05412	Arrhythmogenic right ventricular cardiomyopathy	3/143	77/8112	0.154176	0.845589	0.845589	CACNA2D4/CTNNA3/DAG1	3
hsa05033	hsa05033	Nicotine addiction	2/143	40/8112	0.156387	0.845589	0.845589	GRIN2A/CHRNB2	2
hsa04216	hsa04216	Ferroptosis	2/143	41/8112	0.162606	0.845589	0.845589	SLC40A1/MAP1LC3C	2
hsa01521	hsa01521	EGFR tyrosine kinase inhibitor resistance	3/143	79/8112	0.162665	0.845589	0.845589	PLCG2/PIK3CD/FGFR3	3
hsa04151	hsa04151	PI3K-Akt signaling pathway	9/143	354/8112	0.172335	0.845589	0.845589	PRKAA1/YWHAH/RELN/PIK3CD/NGFR/CCND2/FGFR3/LAMA5/FGFR1	9
hsa00860	hsa00860	Porphyrin metabolism	2/143	43/8112	0.175173	0.845589	0.845589	MMAB/UROS	2
hsa04940	hsa04940	Type I diabetes mellitus	2/143	43/8112	0.175173	0.845589	0.845589	PTPRN2/HLA-DPB1	2
hsa04146	hsa04146	Peroxisome	3/143	82/8112	0.175655	0.845589	0.845589	PXMP4/PEX2/PEX5L	3
hsa04380	hsa04380	Osteoclast differentiation	4/143	128/8112	0.189285	0.845589	0.845589	TYK2/PLCG2/TYROBP/PIK3CD	4
hsa05210	hsa05210	Colorectal cancer	3/143	86/8112	0.193405	0.845589	0.845589	MLH1/BAK1/PIK3CD	3
hsa04260	hsa04260	Cardiac muscle contraction	3/143	87/8112	0.197912	0.845589	0.845589	SLC9A7/CACNA2D4/MYH7	3
hsa04068	hsa04068	FoxO signaling pathway	4/143	131/8112	0.200091	0.845589	0.845589	PRKAA1/PIK3CD/CCND2/FOXO4	4
hsa04650	hsa04650	Natural killer cell mediated cytotoxicity	4/143	131/8112	0.200091	0.845589	0.845589	PLCG2/TYROBP/PIK3CD/ICAM2	4
hsa00514	hsa00514	Other types of O-glycan biosynthesis	2/143	47/8112	0.200729	0.845589	0.845589	POFUT1/GALNT13	2
hsa05020	hsa05020	Prion disease	7/143	273/8112	0.206515	0.845589	0.845589	NDUFC2/HSPA1B/NDUFA2/PSMD3/RYR1/PIK3CD/GRIN2A	7
hsa04714	hsa04714	Thermogenesis	6/143	232/8112	0.225559	0.845589	0.845589	NDUFC2/NDUFAF3/NDUFA2/SMARCD2/PRKAA1/FGFR1	6
hsa05171	hsa05171	Coronavirus disease - COVID-19	6/143	232/8112	0.225559	0.845589	0.845589	RPS27L/F13A1/TYK2/C3AR1/PLCG2/PIK3CD	6
hsa05165	hsa05165	Human papillomavirus infection	8/143	331/8112	0.228873	0.845589	0.845589	TADA3/SLC9A3R1/TYK2/BAK1/RELN/PIK3CD/CCND2/LAMA5	8
hsa00730	hsa00730	Thiamine metabolism	1/143	15/8112	0.234338	0.845589	0.845589	AK1	1
hsa05414	hsa05414	Dilated cardiomyopathy	3/143	96/8112	0.239496	0.845589	0.845589	CACNA2D4/DAG1/MYH7	3
hsa03015	hsa03015	mRNA surveillance pathway	3/143	97/8112	0.244211	0.845589	0.845589	SAP18/PABPC5/SMG6	3
hsa04070	hsa04070	Phosphatidylinositol signaling system	3/143	97/8112	0.244211	0.845589	0.845589	PI4KB/PLCG2/PIK3CD	3
hsa04666	hsa04666	Fc gamma R-mediated phagocytosis	3/143	97/8112	0.244211	0.845589	0.845589	ASAP3/PLCG2/PIK3CD	3
hsa05215	hsa05215	Prostate cancer	3/143	97/8112	0.244211	0.845589	0.845589	ERG/PIK3CD/FGFR1	3
hsa04020	hsa04020	Calcium signaling pathway	6/143	240/8112	0.248784	0.845589	0.845589	PLCG2/RYR1/GRIN2A/FGFR3/CAMK1/FGFR1	6
hsa05202	hsa05202	Transcriptional misregulation in cancer	5/143	192/8112	0.250507	0.845589	0.845589	ERG/AFF1/BAK1/NGFR/CCND2	5
hsa04340	hsa04340	Hedgehog signaling pathway	2/143	56/8112	0.259432	0.845589	0.845589	GLI2/CCND2	2
hsa03040	hsa03040	Spliceosome	4/143	147/8112	0.260454	0.845589	0.845589	HSPA1B/LSM4/SRSF6/RBMX	4
hsa05226	hsa05226	Gastric cancer	4/143	149/8112	0.268255	0.845589	0.845589	MLH1/BAK1/PIK3CD/CTNNA3	4
hsa00240	hsa00240	Pyrimidine metabolism	2/143	58/8112	0.272563	0.845589	0.845589	ENPP3/ENTPD3	2
hsa04370	hsa04370	VEGF signaling pathway	2/143	59/8112	0.279127	0.845589	0.845589	PLCG2/PIK3CD	2
hsa04144	hsa04144	Endocytosis	6/143	251/8112	0.281769	0.845589	0.845589	CXCR1/ASAP3/HSPA1B/NEDD4L/TSG101/FGFR3	6
hsa04978	hsa04978	Mineral absorption	2/143	60/8112	0.285687	0.845589	0.845589	SLC46A1/SLC40A1	2
hsa04928	hsa04928	Parathyroid hormone synthesis, secretion and action	3/143	106/8112	0.287212	0.845589	0.845589	SLC9A3R1/MAFB/FGFR1	3
hsa04921	hsa04921	Oxytocin signaling pathway	4/143	154/8112	0.287936	0.845589	0.845589	PRKAA1/RYR1/CACNA2D4/CAMK1	4
hsa05203	hsa05203	Viral carcinogenesis	5/143	204/8112	0.29108	0.845589	0.845589	TRAF5/BAK1/YWHAH/PIK3CD/CCND2	5
hsa04932	hsa04932	Non-alcoholic fatty liver disease	4/143	155/8112	0.291898	0.845589	0.845589	NDUFC2/NDUFA2/PRKAA1/PIK3CD	4
hsa03013	hsa03013	Nucleocytoplasmic transport	3/143	108/8112	0.296866	0.845589	0.845589	SAP18/TNPO2/SUMO3	3
hsa04931	hsa04931	Insulin resistance	3/143	108/8112	0.296866	0.845589	0.845589	GFPT1/PRKAA1/PIK3CD	3
hsa05160	hsa05160	Hepatitis C	4/143	157/8112	0.299846	0.845589	0.845589	TYK2/BAK1/YWHAH/PIK3CD	4
hsa04066	hsa04066	HIF-1 signaling pathway	3/143	109/8112	0.301701	0.845589	0.845589	PLCG2/CUL2/PIK3CD	3
hsa03010	hsa03010	Ribosome	4/143	158/8112	0.303829	0.845589	0.845589	RPS27L/MRPL20/MRPS12/MRPL24	4
hsa00310	hsa00310	Lysine degradation	2/143	63/8112	0.305327	0.845589	0.845589	PLOD2/EZH1	2
hsa04623	hsa04623	Cytosolic DNA-sensing pathway	2/143	63/8112	0.305327	0.845589	0.845589	POLR3GL/POLR2K	2
hsa05217	hsa05217	Basal cell carcinoma	2/143	63/8112	0.305327	0.845589	0.845589	GLI2/BAK1	2
hsa04015	hsa04015	Rap1 signaling pathway	5/143	210/8112	0.31181	0.845589	0.845589	PIK3CD/GRIN2A/NGFR/FGFR3/FGFR1	5
hsa04929	hsa04929	GnRH secretion	2/143	64/8112	0.311854	0.845589	0.845589	GABBR1/PIK3CD	2
hsa00770	hsa00770	Pantothenate and CoA biosynthesis	1/143	21/8112	0.311995	0.845589	0.845589	ENPP3	1
hsa04670	hsa04670	Leukocyte transendothelial migration	3/143	114/8112	0.325922	0.845589	0.845589	PLCG2/PIK3CD/CTNNA3	3
hsa03430	hsa03430	Mismatch repair	1/143	23/8112	0.336101	0.845589	0.845589	MLH1	1
hsa04614	hsa04614	Renin-angiotensin system	1/143	23/8112	0.336101	0.845589	0.845589	ATP6AP2	1
hsa04664	hsa04664	Fc epsilon RI signaling pathway	2/143	68/8112	0.33782	0.845589	0.845589	PLCG2/PIK3CD	2
hsa05225	hsa05225	Hepatocellular carcinoma	4/143	168/8112	0.343928	0.845589	0.845589	BAK1/SMARCD2/PLCG2/PIK3CD	4
hsa05211	hsa05211	Renal cell carcinoma	2/143	69/8112	0.344269	0.845589	0.845589	CUL2/PIK3CD	2
hsa04722	hsa04722	Neurotrophin signaling pathway	3/143	119/8112	0.350149	0.845589	0.845589	PLCG2/PIK3CD/NGFR	3
hsa04917	hsa04917	Prolactin signaling pathway	2/143	70/8112	0.350698	0.845589	0.845589	PIK3CD/CCND2	2
hsa05120	hsa05120	Epithelial cell signaling in Helicobacter pylori infection	2/143	70/8112	0.350698	0.845589	0.845589	CXCR1/PLCG2	2
hsa04141	hsa04141	Protein processing in endoplasmic reticulum	4/143	171/8112	0.356006	0.845589	0.845589	SYVN1/HSPA1B/BAK1/DERL2	4
hsa05164	hsa05164	Influenza A	4/143	171/8112	0.356006	0.845589	0.845589	TYK2/BAK1/PIK3CD/HLA-DPB1	4
hsa04520	hsa04520	Adherens junction	2/143	71/8112	0.357106	0.845589	0.845589	CTNNA3/FGFR1	2
hsa04919	hsa04919	Thyroid hormone signaling pathway	3/143	121/8112	0.359821	0.845589	0.845589	PLCG2/PIK3CD/MYH7	3
hsa00230	hsa00230	Purine metabolism	3/143	126/8112	0.383902	0.845589	0.845589	ENPP3/AK1/ENTPD3	3
hsa04110	hsa04110	Cell cycle	3/143	126/8112	0.383902	0.845589	0.845589	YWHAH/CCND2/ANAPC13	3
hsa05212	hsa05212	Pancreatic cancer	2/143	76/8112	0.388785	0.845589	0.845589	BAK1/PIK3CD	2
hsa05220	hsa05220	Chronic myeloid leukemia	2/143	76/8112	0.388785	0.845589	0.845589	BAK1/PIK3CD	2
hsa00650	hsa00650	Butanoate metabolism	1/143	28/8112	0.392759	0.845589	0.845589	OXCT1	1
hsa05100	hsa05100	Bacterial invasion of epithelial cells	2/143	77/8112	0.395041	0.845589	0.845589	PIK3CD/CTNNA3	2
hsa04612	hsa04612	Antigen processing and presentation	2/143	78/8112	0.401269	0.845589	0.845589	HSPA1B/HLA-DPB1	2
hsa03018	hsa03018	RNA degradation	2/143	79/8112	0.407466	0.845589	0.845589	LSM4/PABPC5	2
hsa04710	hsa04710	Circadian rhythm	1/143	31/8112	0.424421	0.845589	0.845589	PRKAA1	1
hsa05310	hsa05310	Asthma	1/143	31/8112	0.424421	0.845589	0.845589	HLA-DPB1	1
hsa04662	hsa04662	B cell receptor signaling pathway	2/143	82/8112	0.425871	0.845589	0.845589	PLCG2/PIK3CD	2
hsa04210	hsa04210	Apoptosis	3/143	136/8112	0.431388	0.845589	0.845589	AIFM1/BAK1/PIK3CD	3
hsa04136	hsa04136	Autophagy - other	1/143	32/8112	0.434607	0.845589	0.845589	ATG4B	1
hsa04915	hsa04915	Estrogen signaling pathway	3/143	138/8112	0.440739	0.845589	0.845589	HSPA1B/GABBR1/PIK3CD	3
hsa05131	hsa05131	Shigellosis	5/143	247/8112	0.441619	0.845589	0.845589	TRAF5/PLCG2/PIK3CD/FOXO4/MAP1LC3C	5
hsa04012	hsa04012	ErbB signaling pathway	2/143	85/8112	0.443978	0.845589	0.845589	PLCG2/PIK3CD	2
hsa04610	hsa04610	Complement and coagulation cascades	2/143	85/8112	0.443978	0.845589	0.845589	F13A1/C3AR1	2
hsa03410	hsa03410	Base excision repair	1/143	33/8112	0.444613	0.845589	0.845589	POLE4	1
hsa04371	hsa04371	Apelin signaling pathway	3/143	139/8112	0.445393	0.845589	0.845589	PRKAA1/RYR1/MAP1LC3C	3
hsa05418	hsa05418	Fluid shear stress and atherosclerosis	3/143	139/8112	0.445393	0.845589	0.845589	SUMO3/PRKAA1/PIK3CD	3
hsa05132	hsa05132	Salmonella infection	5/143	249/8112	0.448567	0.845589	0.845589	DYNLL2/BAK1/EXOC5/PIK3CD/FLNC	5
hsa00040	hsa00040	Pentose and glucuronate interconversions	1/143	34/8112	0.454444	0.845589	0.845589	XYLB	1
hsa00760	hsa00760	Nicotinate and nicotinamide metabolism	1/143	35/8112	0.464101	0.845589	0.845589	ENPP3	1
hsa04211	hsa04211	Longevity regulating pathway	2/143	89/8112	0.467624	0.845589	0.845589	PRKAA1/PIK3CD	2
hsa00500	hsa00500	Starch and sucrose metabolism	1/143	36/8112	0.473589	0.845589	0.845589	ENPP3	1
hsa00512	hsa00512	Mucin type O-glycan biosynthesis	1/143	36/8112	0.473589	0.845589	0.845589	GALNT13	1
hsa03030	hsa03030	DNA replication	1/143	36/8112	0.473589	0.845589	0.845589	POLE4	1
hsa05224	hsa05224	Breast cancer	3/143	147/8112	0.48205	0.845589	0.845589	BAK1/PIK3CD/FGFR1	3
hsa05415	hsa05415	Diabetic cardiomyopathy	4/143	203/8112	0.482838	0.845589	0.845589	NDUFC2/NDUFA2/GFPT1/PIK3CD	4
hsa01250	hsa01250	Biosynthesis of nucleotide sugars	1/143	37/8112	0.48291	0.845589	0.845589	GFPT1	1
hsa05216	hsa05216	Thyroid cancer	1/143	37/8112	0.48291	0.845589	0.845589	BAK1	1
hsa04658	hsa04658	Th1 and Th2 cell differentiation	2/143	92/8112	0.484967	0.845589	0.845589	TYK2/HLA-DPB1	2
hsa04072	hsa04072	Phospholipase D signaling pathway	3/143	148/8112	0.486554	0.845589	0.845589	CXCR1/PLCG2/PIK3CD	3
hsa05205	hsa05205	Proteoglycans in cancer	4/143	205/8112	0.490498	0.845589	0.845589	PLCG2/PIK3CD/FLNC/FGFR1	4
hsa04514	hsa04514	Cell adhesion molecules	3/143	149/8112	0.49104	0.845589	0.845589	CDH15/ICAM2/HLA-DPB1	3
hsa05330	hsa05330	Allograft rejection	1/143	38/8112	0.492067	0.845589	0.845589	HLA-DPB1	1
hsa05150	hsa05150	Staphylococcus aureus infection	2/143	96/8112	0.507544	0.845589	0.845589	C3AR1/HLA-DPB1	2
hsa01240	hsa01240	Biosynthesis of cofactors	3/143	153/8112	0.50879	0.845589	0.845589	MMAB/UROS/AK1	3
hsa05168	hsa05168	Herpes simplex virus 1 infection	9/143	495/8112	0.511655	0.845589	0.845589	TRAF5/TYK2/BAK1/CFP/PIK3CD/SRSF6/ZNF829/HLA-DPB1/ZNF607	9
hsa04713	hsa04713	Circadian entrainment	2/143	97/8112	0.513088	0.845589	0.845589	RYR1/GRIN2A	2
hsa05170	hsa05170	Human immunodeficiency virus 1 infection	4/143	212/8112	0.516932	0.845589	0.845589	TRAF5/BAK1/PLCG2/PIK3CD	4
hsa03440	hsa03440	Homologous recombination	1/143	41/8112	0.518584	0.845589	0.845589	NBN	1
hsa05219	hsa05219	Bladder cancer	1/143	41/8112	0.518584	0.845589	0.845589	FGFR3	1
hsa04750	hsa04750	Inflammatory mediator regulation of TRP channels	2/143	98/8112	0.518591	0.845589	0.845589	PLCG2/PIK3CD	2
hsa04218	hsa04218	Cellular senescence	3/143	156/8112	0.521892	0.845589	0.845589	NBN/PIK3CD/CCND2	3
hsa05332	hsa05332	Graft-versus-host disease	1/143	42/8112	0.527113	0.845589	0.845589	HLA-DPB1	1
hsa04933	hsa04933	AGE-RAGE signaling pathway in diabetic complications	2/143	100/8112	0.529473	0.845589	0.845589	PLCG2/PIK3CD	2
hsa04217	hsa04217	Necroptosis	3/143	159/8112	0.534804	0.845589	0.845589	AIFM1/TRAF5/TYK2	3
hsa04975	hsa04975	Fat digestion and absorption	1/143	43/8112	0.535493	0.845589	0.845589	PNLIP	1
hsa04914	hsa04914	Progesterone-mediated oocyte maturation	2/143	102/8112	0.540189	0.845589	0.845589	PIK3CD/ANAPC13	2
hsa05146	hsa05146	Amoebiasis	2/143	102/8112	0.540189	0.845589	0.845589	PIK3CD/LAMA5	2
hsa04962	hsa04962	Vasopressin-regulated water reabsorption	1/143	44/8112	0.543725	0.845589	0.845589	DYNLL2	1
hsa04974	hsa04974	Protein digestion and absorption	2/143	103/8112	0.545485	0.845589	0.845589	COL8A1/COL27A1	2
hsa04630	hsa04630	JAK-STAT signaling pathway	3/143	162/8112	0.547521	0.845589	0.845589	TYK2/PIK3CD/CCND2	3
hsa04064	hsa04064	NF-kappa B signaling pathway	2/143	104/8112	0.550737	0.845589	0.845589	TRAF5/PLCG2	2
hsa04625	hsa04625	C-type lectin receptor signaling pathway	2/143	104/8112	0.550737	0.845589	0.845589	PLCG2/PIK3CD	2
hsa02010	hsa02010	ABC transporters	1/143	45/8112	0.551812	0.845589	0.845589	ABCC5	1
hsa05166	hsa05166	Human T-cell leukemia virus 1 infection	4/143	222/8112	0.55357	0.845589	0.845589	PIK3CD/CCND2/ANAPC13/HLA-DPB1	4
hsa03050	hsa03050	Proteasome	1/143	46/8112	0.559757	0.845589	0.845589	PSMD3	1
hsa04930	hsa04930	Type II diabetes mellitus	1/143	46/8112	0.559757	0.845589	0.845589	PIK3CD	1
hsa03420	hsa03420	Nucleotide excision repair	1/143	47/8112	0.567562	0.845589	0.845589	POLE4	1
hsa04973	hsa04973	Carbohydrate digestion and absorption	1/143	47/8112	0.567562	0.845589	0.845589	PIK3CD	1
hsa04659	hsa04659	Th17 cell differentiation	2/143	108/8112	0.571324	0.845589	0.845589	TYK2/HLA-DPB1	2
hsa00280	hsa00280	Valine, leucine and isoleucine degradation	1/143	48/8112	0.575229	0.845589	0.845589	OXCT1	1
hsa03008	hsa03008	Ribosome biogenesis in eukaryotes	2/143	109/8112	0.576364	0.845589	0.845589	UTP18/SBDS	2
hsa04530	hsa04530	Tight junction	3/143	169/8112	0.576397	0.845589	0.845589	SLC9A3R1/NEDD4L/PRKAA1	3
hsa00520	hsa00520	Amino sugar and nucleotide sugar metabolism	1/143	49/8112	0.582762	0.845589	0.845589	GFPT1	1
hsa00600	hsa00600	Sphingolipid metabolism	1/143	49/8112	0.582762	0.845589	0.845589	CERS2	1
hsa04672	hsa04672	Intestinal immune network for IgA production	1/143	49/8112	0.582762	0.845589	0.845589	HLA-DPB1	1
hsa05030	hsa05030	Cocaine addiction	1/143	49/8112	0.582762	0.845589	0.845589	GRIN2A	1
hsa00270	hsa00270	Cysteine and methionine metabolism	1/143	50/8112	0.590162	0.845589	0.845589	APIP	1
hsa05110	hsa05110	Vibrio cholerae infection	1/143	50/8112	0.590162	0.845589	0.845589	PLCG2	1
hsa04668	hsa04668	TNF signaling pathway	2/143	112/8112	0.591225	0.845589	0.845589	TRAF5/PIK3CD	2
hsa04725	hsa04725	Cholinergic synapse	2/143	113/8112	0.596092	0.847622	0.847622	PIK3CD/CHRNB2	2
hsa04724	hsa04724	Glutamatergic synapse	2/143	114/8112	0.600917	0.849572	0.849572	SLC1A7/GRIN2A	2
hsa05320	hsa05320	Autoimmune thyroid disease	1/143	53/8112	0.611588	0.857353	0.857353	HLA-DPB1	1
hsa03460	hsa03460	Fanconi anemia pathway	1/143	54/8112	0.61848	0.857353	0.857353	MLH1	1
hsa04071	hsa04071	Sphingolipid signaling pathway	2/143	119/8112	0.624393	0.857353	0.857353	CERS2/PIK3CD	2
hsa04935	hsa04935	Growth hormone synthesis, secretion and action	2/143	119/8112	0.624393	0.857353	0.857353	PLCG2/PIK3CD	2
hsa04360	hsa04360	Axon guidance	3/143	182/8112	0.626904	0.857353	0.857353	EPHA4/PLCG2/PIK3CD	3
hsa04152	hsa04152	AMPK signaling pathway	2/143	120/8112	0.628959	0.857353	0.857353	PRKAA1/PIK3CD	2
hsa04923	hsa04923	Regulation of lipolysis in adipocytes	1/143	56/8112	0.631902	0.857353	0.857353	PIK3CD	1
hsa04621	hsa04621	NOD-like receptor signaling pathway	3/143	184/8112	0.634301	0.857353	0.857353	TRAF5/TYK2/MAP1LC3C	3
hsa05134	hsa05134	Legionellosis	1/143	57/8112	0.638436	0.858226	0.858226	HSPA1B	1
hsa05206	hsa05206	MicroRNAs in cancer	5/143	310/8112	0.643491	0.860064	0.860064	BAK1/PLCG2/PIK3CD/CCND2/FGFR3	5
hsa04611	hsa04611	Platelet activation	2/143	124/8112	0.646796	0.860064	0.860064	PLCG2/PIK3CD	2
hsa04730	hsa04730	Long-term depression	1/143	60/8112	0.657355	0.868119	0.868119	RYR1	1
hsa04062	hsa04062	Chemokine signaling pathway	3/143	192/8112	0.662876	0.868119	0.868119	CXCR1/PLCG2/PIK3CD	3
hsa00561	hsa00561	Glycerolipid metabolism	1/143	61/8112	0.66344	0.868119	0.868119	PNLIP	1
hsa04114	hsa04114	Oocyte meiosis	2/143	131/8112	0.676381	0.875726	0.875726	YWHAH/ANAPC13	2
hsa05010	hsa05010	Alzheimer disease	6/143	384/8112	0.676827	0.875726	0.875726	NDUFC2/NDUFA2/PSMD3/PIK3CD/GRIN2A/NRBF2	6
hsa05321	hsa05321	Inflammatory bowel disease	1/143	65/8112	0.686727	0.875726	0.875726	HLA-DPB1	1
hsa00190	hsa00190	Oxidative phosphorylation	2/143	134/8112	0.688435	0.875726	0.875726	NDUFC2/NDUFA2	2
hsa05322	hsa05322	Systemic lupus erythematosus	2/143	136/8112	0.696266	0.875726	0.875726	GRIN2A/HLA-DPB1	2
hsa04720	hsa04720	Long-term potentiation	1/143	67/8112	0.697762	0.875726	0.875726	GRIN2A	1
hsa05221	hsa05221	Acute myeloid leukemia	1/143	67/8112	0.697762	0.875726	0.875726	PIK3CD	1
hsa04910	hsa04910	Insulin signaling pathway	2/143	137/8112	0.700121	0.875726	0.875726	PRKAA1/PIK3CD	2
hsa00830	hsa00830	Retinol metabolism	1/143	68/8112	0.703135	0.875726	0.875726	DHRS4L2	1
hsa04920	hsa04920	Adipocytokine signaling pathway	1/143	69/8112	0.708412	0.875726	0.875726	PRKAA1	1
hsa05031	hsa05031	Amphetamine addiction	1/143	69/8112	0.708412	0.875726	0.875726	GRIN2A	1
hsa04936	hsa04936	Alcoholic liver disease	2/143	142/8112	0.718794	0.877805	0.877805	C3AR1/PRKAA1	2
hsa04137	hsa04137	Mitophagy - animal	1/143	72/8112	0.723692	0.877805	0.877805	MAP1LC3C	1
hsa05417	hsa05417	Lipid and atherosclerosis	3/143	215/8112	0.735955	0.877805	0.877805	HSPA1B/PIK3CD/OLR1	3
hsa03320	hsa03320	PPAR signaling pathway	1/143	75/8112	0.738176	0.877805	0.877805	OLR1	1
hsa04918	hsa04918	Thyroid hormone synthesis	1/143	75/8112	0.738176	0.877805	0.877805	TTF1	1
hsa04723	hsa04723	Retrograde endocannabinoid signaling	2/143	148/8112	0.739911	0.877805	0.877805	NDUFC2/NDUFA2	2
hsa04810	hsa04810	Regulation of actin cytoskeleton	3/143	218/8112	0.744509	0.877805	0.877805	PIK3CD/FGFR3/FGFR1	3
hsa04261	hsa04261	Adrenergic signaling in cardiomyocytes	2/143	150/8112	0.746646	0.877805	0.877805	CACNA2D4/MYH7	2
hsa05140	hsa05140	Leishmaniasis	1/143	77/8112	0.747411	0.877805	0.877805	HLA-DPB1	1
hsa04721	hsa04721	Synaptic vesicle cycle	1/143	78/8112	0.751907	0.877805	0.877805	SLC1A7	1
hsa04024	hsa04024	cAMP signaling pathway	3/143	221/8112	0.752844	0.877805	0.877805	GABBR1/PIK3CD/GRIN2A	3
hsa04145	hsa04145	Phagosome	2/143	152/8112	0.753232	0.877805	0.877805	HLA-DPB1/OLR1	2
hsa05208	hsa05208	Chemical carcinogenesis - reactive oxygen species	3/143	223/8112	0.75828	0.877805	0.877805	NDUFC2/NDUFA2/PIK3CD	3
hsa04150	hsa04150	mTOR signaling pathway	2/143	155/8112	0.762835	0.877805	0.877805	PRKAA1/PIK3CD	2
hsa05163	hsa05163	Human cytomegalovirus infection	3/143	225/8112	0.763619	0.877805	0.877805	TRAF5/BAK1/PIK3CD	3
hsa05161	hsa05161	Hepatitis B	2/143	162/8112	0.784001	0.893431	0.893431	TYK2/PIK3CD	2
hsa04742	hsa04742	Taste transduction	1/143	86/8112	0.785123	0.893431	0.893431	GABBR1	1
hsa04727	hsa04727	GABAergic synapse	1/143	89/8112	0.796407	0.893431	0.893431	GABBR1	1
hsa05235	hsa05235	PD-L1 expression and PD-1 checkpoint pathway in cancer	1/143	89/8112	0.796407	0.893431	0.893431	PIK3CD	1
hsa04310	hsa04310	Wnt signaling pathway	2/143	167/8112	0.798095	0.893431	0.893431	CCND2/LGR4	2
hsa05032	hsa05032	Morphine addiction	1/143	91/8112	0.8036	0.893431	0.893431	GABBR1	1
hsa05323	hsa05323	Rheumatoid arthritis	1/143	93/8112	0.810541	0.893431	0.893431	HLA-DPB1	1
hsa04350	hsa04350	TGF-beta signaling pathway	1/143	94/8112	0.813919	0.893431	0.893431	SMAD5	1
hsa04657	hsa04657	IL-17 signaling pathway	1/143	94/8112	0.813919	0.893431	0.893431	TRAF5	1
hsa01522	hsa01522	Endocrine resistance	1/143	98/8112	0.826846	0.893431	0.893431	PIK3CD	1
hsa04925	hsa04925	Aldosterone synthesis and secretion	1/143	98/8112	0.826846	0.893431	0.893431	CAMK1	1
hsa05231	hsa05231	Choline metabolism in cancer	1/143	98/8112	0.826846	0.893431	0.893431	PIK3CD	1
hsa04640	hsa04640	Hematopoietic cell lineage	1/143	99/8112	0.829935	0.893431	0.893431	HLA-DPB1	1
hsa04061	hsa04061	Viral protein interaction with cytokine and cytokine receptor	1/143	100/8112	0.83297	0.893431	0.893431	CXCR1	1
hsa04972	hsa04972	Pancreatic secretion	1/143	102/8112	0.83888	0.893431	0.893431	PNLIP	1
hsa05142	hsa05142	Chagas disease	1/143	102/8112	0.83888	0.893431	0.893431	PIK3CD	1
hsa04620	hsa04620	Toll-like receptor signaling pathway	1/143	104/8112	0.844582	0.893431	0.893431	PIK3CD	1
hsa04660	hsa04660	T cell receptor signaling pathway	1/143	104/8112	0.844582	0.893431	0.893431	PIK3CD	1
hsa04922	hsa04922	Glucagon signaling pathway	1/143	107/8112	0.852761	0.893431	0.893431	PRKAA1	1
hsa04613	hsa04613	Neutrophil extracellular trap formation	2/143	190/8112	0.852985	0.893431	0.893431	PLCG2/PIK3CD	2
hsa05012	hsa05012	Parkinson disease	3/143	266/8112	0.853481	0.893431	0.893431	NDUFC2/NDUFA2/PSMD3	3
hsa05130	hsa05130	Pathogenic Escherichia coli infection	2/143	197/8112	0.866792	0.90352	0.90352	SLC9A3R1/BAK1	2
hsa04080	hsa04080	Neuroactive ligand-receptor interaction	4/143	353/8112	0.87548	0.908726	0.908726	GABBR1/C3AR1/GRIN2A/CHRNB2	4
hsa05207	hsa05207	Chemical carcinogenesis - receptor activation	2/143	212/8112	0.892479	0.922478	0.922478	PIK3CD/CHRNB2	2
hsa04926	hsa04926	Relaxin signaling pathway	1/143	129/8112	0.901014	0.927404	0.927404	PIK3CD	1
hsa04728	hsa04728	Dopaminergic synapse	1/143	132/8112	0.90624	0.928896	0.928896	GRIN2A	1
hsa05135	hsa05135	Yersinia infection	1/143	137/8112	0.914347	0.933317	0.933317	PIK3CD	1
hsa04022	hsa04022	cGMP-PKG signaling pathway	1/143	167/8112	0.950276	0.965983	0.965983	MYH7	1
hsa05152	hsa05152	Tuberculosis	1/143	180/8112	0.96074	0.972601	0.972601	HLA-DPB1	1
hsa05034	hsa05034	Alcoholism	1/143	187/8112	0.965436	0.972956	0.972956	GRIN2A	1
hsa04060	hsa04060	Cytokine-cytokine receptor interaction	2/143	295/8112	0.969001	0.972956	0.972956	CXCR1/NGFR	2
hsa04740	hsa04740	Olfactory transduction	1/143	441/8112	0.999686	0.999686	0.999686	ANO2	1

## Sheet: Supplementary Table S7
Supplementary Table S7: DO enrichment analysis of DEGs between the PCOS and normal control groups
	ID	Description	GeneRatio	BgRatio	pvalue	p.adjust	qvalue	geneID	Count
DOID:9562	DOID:9562	primary ciliary dyskinesia	3/141	12/8007	0.00104671	0.449037	0.449037	DNAH11/DNAH7/RFX3	3
DOID:0050737	DOID:0050737	autosomal recessive disease	14/141	334/8007	0.002191	0.469969	0.469969	MLH1/CXCR1/NBN/SLC9A3R1/HPS4/BAK1/SBDS/TMC6/SLC40A1/PCGF2/DNAH11/DNAH7/ENTPD3/RFX3	14
DOID:10933	DOID:10933	obsessive-compulsive disorder	3/141	22/8007	0.0064418	0.860139	0.860139	TOR1A/GABBR1/KDM4C	3
DOID:2340	DOID:2340	craniosynostosis	2/141	10/8007	0.0126304	0.860139	0.860139	FGFR3/FGFR1	2
DOID:2234	DOID:2234	focal epilepsy	4/141	59/8007	0.0198617	0.860139	0.860139	SCN3B/GABBR1/RELN/CHRNB2	4
DOID:11247	DOID:11247	disseminated intravascular coagulation	2/141	14/8007	0.0243942	0.860139	0.860139	F13A1/ADAMTS13	2
DOID:12704	DOID:12704	ataxia telangiectasia	3/141	40/8007	0.0328694	0.860139	0.860139	MLH1/NBN/BAK1	3
DOID:11971	DOID:11971	synostosis	2/141	17/8007	0.0352282	0.860139	0.860139	FGFR3/FGFR1	2
DOID:5395	DOID:5395	functioning pituitary adenoma	2/141	17/8007	0.0352282	0.860139	0.860139	PCSK1/NGFR	2
DOID:1342	DOID:1342	congenital hypoplastic anemia	2/141	19/8007	0.0432967	0.860139	0.860139	NBN/SBDS	2
DOID:3328	DOID:3328	temporal lobe epilepsy	3/141	49/8007	0.0547389	0.860139	0.860139	SCN3B/GABBR1/RELN	3
DOID:9952	DOID:9952	acute lymphocytic leukemia	3/141	49/8007	0.0547389	0.860139	0.860139	AFF1/NBN/HLA-DPB1	3
DOID:1826	DOID:1826	epilepsy syndrome	7/141	201/8007	0.0641827	0.860139	0.860139	NEDD4L/SCN3B/GABBR1/ABCC5/RELN/GRIN2A/CHRNB2	7
DOID:2452	DOID:2452	thrombophilia	2/141	24/8007	0.0660334	0.860139	0.860139	F13A1/ADAMTS13	2
DOID:1934	DOID:1934	dysostosis	2/141	25/8007	0.0709703	0.860139	0.860139	FGFR3/FGFR1	2
DOID:2214	DOID:2214	inherited blood coagulation disease	2/141	26/8007	0.0760234	0.860139	0.860139	F13A1/ANO2	2
DOID:3829	DOID:3829	pituitary adenoma	3/141	58/8007	0.0819495	0.860139	0.860139	PCSK1/NNAT/NGFR	3
DOID:14261	DOID:14261	fragile X syndrome	1/141	5/8007	0.0850216	0.860139	0.860139	FMR1	1
DOID:3209	DOID:3209	junctional epidermolysis bullosa	1/141	5/8007	0.0850216	0.860139	0.860139	LAMA5	1
DOID:3331	DOID:3331	frontal lobe epilepsy	1/141	5/8007	0.0850216	0.860139	0.860139	CHRNB2	1
DOID:4239	DOID:4239	alveolar soft part sarcoma	1/141	5/8007	0.0850216	0.860139	0.860139	MLH1	1
DOID:679	DOID:679	basal ganglia disease	1/141	5/8007	0.0850216	0.860139	0.860139	RYR1	1
DOID:8791	DOID:8791	breast carcinoma in situ	1/141	5/8007	0.0850216	0.860139	0.860139	CCND2	1
DOID:893	DOID:893	Wilson disease	1/141	5/8007	0.0850216	0.860139	0.860139	LOXL2	1
DOID:0060036	DOID:0060036	intrinsic cardiomyopathy	5/141	135/8007	0.0895411	0.860139	0.860139	OBSCN/CTNNA3/HLA-DPB1/DAG1/MYH7	5
DOID:1037	DOID:1037	lymphoblastic leukemia	12/141	443/8007	0.0901275	0.860139	0.860139	MLH1/ERG/AFF1/CXCR1/NBN/F13A1/HSPA1B/CCND2/FOXO4/UHMK1/LAMA5/HLA-DPB1	12
DOID:11984	DOID:11984	hypertrophic cardiomyopathy	3/141	62/8007	0.0955914	0.860139	0.860139	OBSCN/HLA-DPB1/MYH7	3
DOID:11615	DOID:11615	penile cancer	1/141	6/8007	0.101144	0.860139	0.860139	CD82	1
DOID:13088	DOID:13088	periventricular leukomalacia	1/141	6/8007	0.101144	0.860139	0.860139	MYT1	1
DOID:13777	DOID:13777	epidermodysplasia verruciformis	1/141	6/8007	0.101144	0.860139	0.860139	TMC6	1
DOID:1414	DOID:1414	ovarian dysfunction	1/141	6/8007	0.101144	0.860139	0.860139	FMR1	1
DOID:14717	DOID:14717	centronuclear myopathy	1/141	6/8007	0.101144	0.860139	0.860139	RYR1	1
DOID:1856	DOID:1856	cherubism	1/141	6/8007	0.101144	0.860139	0.860139	FGFR3	1
DOID:2815	DOID:2815	cranial nerve malignant neoplasm	1/141	6/8007	0.101144	0.860139	0.860139	NGFR	1
DOID:338	DOID:338	cranial nerve neoplasm	1/141	6/8007	0.101144	0.860139	0.860139	NGFR	1
DOID:3449	DOID:3449	penis carcinoma	1/141	6/8007	0.101144	0.860139	0.860139	CD82	1
DOID:366	DOID:366	olfactory nerve neoplasm	1/141	6/8007	0.101144	0.860139	0.860139	NGFR	1
DOID:369	DOID:369	olfactory neuroblastoma	1/141	6/8007	0.101144	0.860139	0.860139	NGFR	1
DOID:397	DOID:397	restrictive cardiomyopathy	1/141	6/8007	0.101144	0.860139	0.860139	MYH7	1
DOID:9409	DOID:9409	diabetes insipidus	1/141	6/8007	0.101144	0.860139	0.860139	GLI2	1
DOID:10772	DOID:10772	thrombotic thrombocytopenic purpura	1/141	7/8007	0.116984	0.860139	0.860139	ADAMTS13	1
DOID:1245	DOID:1245	vulva cancer	1/141	7/8007	0.116984	0.860139	0.860139	MLH1	1
DOID:1294	DOID:1294	vulva carcinoma	1/141	7/8007	0.116984	0.860139	0.860139	MLH1	1
DOID:2034	DOID:2034	encephalomalacia	1/141	7/8007	0.116984	0.860139	0.860139	MYT1	1
DOID:3030	DOID:3030	mucinous adenocarcinoma	1/141	7/8007	0.116984	0.860139	0.860139	MLH1	1
DOID:3672	DOID:3672	rhabdoid cancer	1/141	7/8007	0.116984	0.860139	0.860139	AIFM1	1
DOID:8691	DOID:8691	mycosis fungoides	1/141	7/8007	0.116984	0.860139	0.860139	MLH1	1
DOID:4045	DOID:4045	muscle cancer	4/141	107/8007	0.119628	0.860139	0.860139	MLH1/OBSCN/FGFR3/FGFR1	4
DOID:2030	DOID:2030	anxiety disorder	3/141	69/8007	0.121491	0.860139	0.860139	TOR1A/GABBR1/KDM4C	3
DOID:0050700	DOID:0050700	cardiomyopathy	5/141	149/8007	0.122328	0.860139	0.860139	OBSCN/CTNNA3/HLA-DPB1/DAG1/MYH7	5
DOID:1307	DOID:1307	dementia	5/141	150/8007	0.124861	0.860139	0.860139	FMR1/ADAMTS13/TYROBP/RELN/CHRNB2	5
DOID:1272	DOID:1272	telangiectasis	2/141	35/8007	0.125862	0.860139	0.860139	NBN/BAK1	2
DOID:2596	DOID:2596	larynx cancer	2/141	35/8007	0.125862	0.860139	0.860139	MLH1/NBN	2
DOID:12155	DOID:12155	lymphocytic choriomeningitis	1/141	8/8007	0.132548	0.860139	0.860139	DAG1	1
DOID:12466	DOID:12466	secondary hyperparathyroidism	1/141	8/8007	0.132548	0.860139	0.860139	FGFR1	1
DOID:175	DOID:175	vascular cancer	1/141	8/8007	0.132548	0.860139	0.860139	ERG	1
DOID:3191	DOID:3191	nemaline myopathy	1/141	8/8007	0.132548	0.860139	0.860139	RYR1	1
DOID:3675	DOID:3675	childhood kidney neoplasm	1/141	8/8007	0.132548	0.860139	0.860139	AIFM1	1
DOID:422	DOID:422	congenital structural myopathy	1/141	8/8007	0.132548	0.860139	0.860139	RYR1	1
DOID:4236	DOID:4236	carcinosarcoma	1/141	8/8007	0.132548	0.860139	0.860139	MLH1	1
DOID:7004	DOID:7004	ACTH-secreting pituitary adenoma	1/141	8/8007	0.132548	0.860139	0.860139	PCSK1	1
DOID:7400	DOID:7400	Nijmegen breakage syndrome	1/141	8/8007	0.132548	0.860139	0.860139	NBN	1
DOID:12603	DOID:12603	acute leukemia	4/141	112/8007	0.134956	0.860139	0.860139	MLH1/ERG/NNAT/STC1	4
DOID:866	DOID:866	vein disease	2/141	38/8007	0.143849	0.860139	0.860139	F13A1/BAK1	2
DOID:11720	DOID:11720	distal muscular dystrophy	1/141	9/8007	0.147838	0.860139	0.860139	MYH7	1
DOID:1339	DOID:1339	Diamond-Blackfan anemia	1/141	9/8007	0.147838	0.860139	0.860139	SBDS	1
DOID:176	DOID:176	cardiovascular cancer	1/141	9/8007	0.147838	0.860139	0.860139	ERG	1
DOID:2224	DOID:2224	hemorrhagic thrombocythemia	1/141	9/8007	0.147838	0.860139	0.860139	TYK2	1
DOID:3753	DOID:3753	Hermansky-Pudlak syndrome	1/141	9/8007	0.147838	0.860139	0.860139	HPS4	1
DOID:5418	DOID:5418	schizoaffective disorder	1/141	9/8007	0.147838	0.860139	0.860139	RELN	1
DOID:1279	DOID:1279	ocular motility disease	2/141	40/8007	0.156123	0.860139	0.860139	RYR1/FGFR3	2
DOID:896	DOID:896	metal metabolism disorder	2/141	40/8007	0.156123	0.860139	0.860139	SLC40A1/LOXL2	2
DOID:1192	DOID:1192	peripheral nervous system neoplasm	10/141	396/8007	0.159718	0.860139	0.860139	AIFM1/NBN/MTDH/BAK1/RELN/PIK3CD/NGFR/HMGA1/GALNT13/UHMK1	10
DOID:12185	DOID:12185	otosclerosis	1/141	10/8007	0.162861	0.860139	0.860139	RELN	1
DOID:13636	DOID:13636	Fanconi's anemia	1/141	10/8007	0.162861	0.860139	0.860139	NBN	1
DOID:5394	DOID:5394	prolactinoma	1/141	10/8007	0.162861	0.860139	0.860139	NGFR	1
DOID:0050825	DOID:0050825	endocardium disease	1/141	11/8007	0.177622	0.860139	0.860139	MYH7	1
DOID:154	DOID:154	mixed cell type cancer	1/141	11/8007	0.177622	0.860139	0.860139	MLH1	1
DOID:2987	DOID:2987	familial Mediterranean fever	1/141	11/8007	0.177622	0.860139	0.860139	SAA2	1
DOID:3614	DOID:3614	Kallmann syndrome	1/141	11/8007	0.177622	0.860139	0.860139	FGFR1	1
DOID:4988	DOID:4988	alcoholic pancreatitis	1/141	11/8007	0.177622	0.860139	0.860139	HSPA1B	1
DOID:4043	DOID:4043	skeletal muscle cancer	3/141	83/8007	0.179653	0.860139	0.860139	MLH1/FGFR3/FGFR1	3
DOID:0050736	DOID:0050736	autosomal dominant disease	10/141	409/8007	0.183703	0.860139	0.860139	MLH1/NBN/SUMO3/TSG101/OBSCN/BCCIP/GRIN2A/FGFR3/HLA-DPB1/MYH7	10
DOID:0050704	DOID:0050704	childhood electroclinical syndrome	1/141	12/8007	0.192123	0.860139	0.860139	GABBR1	1
DOID:11266	DOID:11266	hemorrhagic fever with renal syndrome	1/141	12/8007	0.192123	0.860139	0.860139	ICAM2	1
DOID:12337	DOID:12337	varicocele	1/141	12/8007	0.192123	0.860139	0.860139	BAK1	1
DOID:13359	DOID:13359	Ehlers-Danlos syndrome	1/141	12/8007	0.192123	0.860139	0.860139	PLOD2	1
DOID:1825	DOID:1825	childhood absence epilepsy	1/141	12/8007	0.192123	0.860139	0.860139	GABBR1	1
DOID:3500	DOID:3500	gallbladder adenocarcinoma	1/141	12/8007	0.192123	0.860139	0.860139	CD82	1
DOID:3911	DOID:3911	progeria	1/141	12/8007	0.192123	0.860139	0.860139	PCGF2	1
DOID:539	DOID:539	ophthalmoplegia	1/141	12/8007	0.192123	0.860139	0.860139	RYR1	1
DOID:5688	DOID:5688	Werner syndrome	1/141	12/8007	0.192123	0.860139	0.860139	NBN	1
DOID:614	DOID:614	lymphopenia	1/141	12/8007	0.192123	0.860139	0.860139	NBN	1
DOID:962	DOID:962	neurofibroma	1/141	12/8007	0.192123	0.860139	0.860139	UHMK1	1
DOID:9742	DOID:9742	pelvic varices	1/141	12/8007	0.192123	0.860139	0.860139	BAK1	1
DOID:288	DOID:288	endometriosis of uterus	1/141	13/8007	0.206371	0.860139	0.860139	CXCR1	1
DOID:10534	DOID:10534	stomach cancer	7/141	274/8007	0.208258	0.860139	0.860139	MLH1/BAK1/PLCG2/KCNH1/TNK2/CCND2/MYEOV	7
DOID:2621	DOID:2621	autonomic nervous system neoplasm	9/141	375/8007	0.215157	0.860139	0.860139	AIFM1/NBN/MTDH/BAK1/RELN/PIK3CD/NGFR/HMGA1/GALNT13	9
DOID:769	DOID:769	neuroblastoma	9/141	375/8007	0.215157	0.860139	0.860139	AIFM1/NBN/MTDH/BAK1/RELN/PIK3CD/NGFR/HMGA1/GALNT13	9
DOID:8778	DOID:8778	Crohn's disease	2/141	50/8007	0.219823	0.860139	0.860139	MLH1/HSPA1B	2
DOID:13268	DOID:13268	porphyria	1/141	14/8007	0.220369	0.860139	0.860139	UROS	1
DOID:13976	DOID:13976	peptic esophagitis	1/141	14/8007	0.220369	0.860139	0.860139	CXCR1	1
DOID:2226	DOID:2226	chronic myeloproliferative disease	1/141	14/8007	0.220369	0.860139	0.860139	TYK2	1
DOID:2913	DOID:2913	acute pancreatitis	1/141	14/8007	0.220369	0.860139	0.860139	HSPA1B	1
DOID:6419	DOID:6419	tetralogy of Fallot	1/141	14/8007	0.220369	0.860139	0.860139	PRKAA1	1
DOID:9563	DOID:9563	bronchiectasis	1/141	14/8007	0.220369	0.860139	0.860139	CXCR1	1
DOID:12930	DOID:12930	dilated cardiomyopathy	3/141	93/8007	0.224988	0.860139	0.860139	CTNNA3/DAG1/MYH7	3
DOID:4948	DOID:4948	gallbladder carcinoma	2/141	51/8007	0.226333	0.860139	0.860139	MLH1/CD82	2
DOID:3121	DOID:3121	gallbladder cancer	2/141	52/8007	0.232856	0.860139	0.860139	MLH1/CD82	2
DOID:11383	DOID:11383	cryptorchidism	1/141	15/8007	0.234122	0.860139	0.860139	FGFR1	1
DOID:1148	DOID:1148	polydactyly	1/141	15/8007	0.234122	0.860139	0.860139	GLI2	1
DOID:12176	DOID:12176	goiter	1/141	15/8007	0.234122	0.860139	0.860139	FGFR1	1
DOID:2870	DOID:2870	endometrial adenocarcinoma	1/141	15/8007	0.234122	0.860139	0.860139	MLH1	1
DOID:0060041	DOID:0060041	autism spectrum disorder	5/141	190/8007	0.24321	0.860139	0.860139	FMR1/GABBR1/RELN/GRIN2A/CHRNB2	5
DOID:12849	DOID:12849	autistic disorder	5/141	190/8007	0.24321	0.860139	0.860139	FMR1/GABBR1/RELN/GRIN2A/CHRNB2	5
DOID:1679	DOID:1679	cystitis	1/141	16/8007	0.247634	0.860139	0.860139	ITIH4	1
DOID:2256	DOID:2256	osteochondrodysplasia	1/141	16/8007	0.247634	0.860139	0.860139	FGFR3	1
DOID:0080006	DOID:0080006	bone development disease	2/141	55/8007	0.252487	0.860139	0.860139	FGFR3/FGFR1	2
DOID:6050	DOID:6050	esophageal disease	2/141	55/8007	0.252487	0.860139	0.860139	MLH1/CXCR1	2
DOID:1115	DOID:1115	sarcoma	5/141	193/8007	0.253135	0.860139	0.860139	MLH1/ERG/NGFR/CD82/FGFR1	5
DOID:0060089	DOID:0060089	endocrine organ benign neoplasm	3/141	99/8007	0.253183	0.860139	0.860139	PCSK1/NNAT/NGFR	3
DOID:2742	DOID:2742	auditory system disease	3/141	100/8007	0.257934	0.860139	0.860139	ADAMTS13/RELN/FGFR3	3
DOID:10941	DOID:10941	intracranial aneurysm	1/141	17/8007	0.26091	0.860139	0.860139	JDP2	1
DOID:171	DOID:171	neuroectodermal tumor	1/141	17/8007	0.26091	0.860139	0.860139	ERG	1
DOID:8923	DOID:8923	skin melanoma	1/141	17/8007	0.26091	0.860139	0.860139	MLH1	1
DOID:9477	DOID:9477	pulmonary embolism	1/141	17/8007	0.26091	0.860139	0.860139	F13A1	1
DOID:612	DOID:612	primary immunodeficiency disease	5/141	196/8007	0.263161	0.860139	0.860139	NBN/TSG101/SBDS/PIK3CD/SRSF6	5
DOID:1059	DOID:1059	intellectual disability	4/141	150/8007	0.27154	0.860139	0.860139	FMR1/CDH15/GRIN2A/PIGV	4
DOID:0050743	DOID:0050743	mature T-cell and NK-cell lymphoma	1/141	18/8007	0.273952	0.860139	0.860139	MLH1	1
DOID:0050749	DOID:0050749	peripheral T-cell lymphoma	1/141	18/8007	0.273952	0.860139	0.860139	MLH1	1
DOID:0060061	DOID:0060061	cutaneous T cell lymphoma	1/141	18/8007	0.273952	0.860139	0.860139	MLH1	1
DOID:2730	DOID:2730	epidermolysis bullosa	1/141	18/8007	0.273952	0.860139	0.860139	LAMA5	1
DOID:365	DOID:365	bladder disease	1/141	18/8007	0.273952	0.860139	0.860139	ITIH4	1
DOID:8719	DOID:8719	in situ carcinoma	1/141	18/8007	0.273952	0.860139	0.860139	CCND2	1
DOID:936	DOID:936	brain disease	10/141	454/8007	0.277795	0.860139	0.860139	TOR1A/NEDD4L/SCN3B/GABBR1/RYR1/ABCC5/RELN/GRIN2A/CHRNB2/MYT1	10
DOID:0060040	DOID:0060040	pervasive developmental disorder	5/141	201/8007	0.280073	0.860139	0.860139	FMR1/GABBR1/RELN/GRIN2A/CHRNB2	5
DOID:4007	DOID:4007	bladder carcinoma	2/141	60/8007	0.285272	0.860139	0.860139	CD82/FGFR3	2
DOID:2731	DOID:2731	vesiculobullous skin disease	1/141	19/8007	0.286767	0.860139	0.860139	LAMA5	1
DOID:2876	DOID:2876	laryngeal squamous cell carcinoma	1/141	19/8007	0.286767	0.860139	0.860139	MLH1	1
DOID:341	DOID:341	peripheral vascular disease	2/141	61/8007	0.291821	0.860139	0.860139	NBN/BAK1	2
DOID:3312	DOID:3312	bipolar disorder	4/141	156/8007	0.295206	0.860139	0.860139	DOCK9/YWHAH/RELN/GRIN2A	4
DOID:1827	DOID:1827	idiopathic generalized epilepsy	1/141	20/8007	0.299356	0.860139	0.860139	NEDD4L	1
DOID:540	DOID:540	strabismus	1/141	20/8007	0.299356	0.860139	0.860139	FGFR3	1
DOID:799	DOID:799	varicose veins	1/141	20/8007	0.299356	0.860139	0.860139	BAK1	1
DOID:9120	DOID:9120	amyloidosis	1/141	20/8007	0.299356	0.860139	0.860139	SAA2	1
DOID:3748	DOID:3748	esophagus squamous cell carcinoma	2/141	63/8007	0.304894	0.860139	0.860139	MLH1/KCNH1	2
DOID:50	DOID:50	thyroid gland disease	4/141	159/8007	0.307143	0.860139	0.860139	BAK1/TTF1/HLA-DPB1/FGFR1	4
DOID:1921	DOID:1921	Klinefelter's syndrome	1/141	21/8007	0.311725	0.860139	0.860139	FGFR1	1
DOID:3308	DOID:3308	embryonal carcinoma	1/141	21/8007	0.311725	0.860139	0.860139	CCND2	1
DOID:4539	DOID:4539	labyrinthine disease	1/141	21/8007	0.311725	0.860139	0.860139	RELN	1
DOID:700	DOID:700	mitochondrial metabolism disease	1/141	21/8007	0.311725	0.860139	0.860139	NDUFAF3	1
DOID:9970	DOID:9970	obesity	7/141	313/8007	0.313494	0.860139	0.860139	SAA2/PCSK1/HSPA1B/GFPT1/PRKAA1/NNAT/OLR1	7
DOID:0050032	DOID:0050032	mineral metabolism disease	1/141	22/8007	0.323877	0.860139	0.860139	SLC40A1	1
DOID:0060071	DOID:0060071	pre-malignant neoplasm	1/141	22/8007	0.323877	0.860139	0.860139	CCND2	1
DOID:10754	DOID:10754	otitis media	1/141	22/8007	0.323877	0.860139	0.860139	ADAMTS13	1
DOID:13089	DOID:13089	intracranial arterial disease	1/141	22/8007	0.323877	0.860139	0.860139	JDP2	1
DOID:1800	DOID:1800	neuroendocrine carcinoma	1/141	22/8007	0.323877	0.860139	0.860139	TTF1	1
DOID:3181	DOID:3181	oligodendroglioma	1/141	22/8007	0.323877	0.860139	0.860139	MTDH	1
DOID:3369	DOID:3369	peripheral primitive neuroectodermal tumor	1/141	22/8007	0.323877	0.860139	0.860139	ERG	1
DOID:3527	DOID:3527	cerebral arterial disease	1/141	22/8007	0.323877	0.860139	0.860139	JDP2	1
DOID:6713	DOID:6713	cerebrovascular disease	3/141	116/8007	0.335025	0.860139	0.860139	F13A1/JDP2/OLR1	3
DOID:688	DOID:688	embryonal cancer	8/141	373/8007	0.335061	0.860139	0.860139	MLH1/NBN/PCSK1/SIVA1/KCNH1/TNK2/CCND2/CD82	8
DOID:10126	DOID:10126	keratoconus	1/141	23/8007	0.335816	0.860139	0.860139	COL8A1	1
DOID:12554	DOID:12554	hemolytic-uremic syndrome	1/141	23/8007	0.335816	0.860139	0.860139	ADAMTS13	1
DOID:654	DOID:654	overnutrition	7/141	322/8007	0.339251	0.860139	0.860139	SAA2/PCSK1/HSPA1B/GFPT1/PRKAA1/NNAT/OLR1	7
DOID:0060180	DOID:0060180	colitis	2/141	69/8007	0.343803	0.860139	0.860139	MLH1/HSPA1B	2
DOID:8577	DOID:8577	ulcerative colitis	2/141	69/8007	0.343803	0.860139	0.860139	MLH1/HSPA1B	2
DOID:3907	DOID:3907	lung squamous cell carcinoma	1/141	24/8007	0.347546	0.860139	0.860139	BRF2	1
DOID:5656	DOID:5656	cranial nerve disease	2/141	70/8007	0.350227	0.860139	0.860139	RYR1/FGFR3	2
DOID:5683	DOID:5683	hereditary breast ovarian cancer	5/141	222/8007	0.352977	0.860139	0.860139	MLH1/NBN/TSG101/BCCIP/FGFR3	5
DOID:4960	DOID:4960	bone marrow cancer	7/141	328/8007	0.356589	0.860139	0.860139	CXCR1/TYK2/MAFB/CCND2/FGFR3/MYEOV/FGFR1	7
DOID:2952	DOID:2952	inner ear disease	2/141	71/8007	0.35663	0.860139	0.860139	RELN/FGFR3	2
DOID:635	DOID:635	acquired immunodeficiency syndrome	2/141	71/8007	0.35663	0.860139	0.860139	MLH1/TSG101	2
DOID:9835	DOID:9835	refractive error	2/141	71/8007	0.35663	0.860139	0.860139	RASGRF1/FGFR3	2
DOID:13543	DOID:13543	hyperparathyroidism	1/141	25/8007	0.35907	0.860139	0.860139	FGFR1	1
DOID:4531	DOID:4531	mucoepidermoid carcinoma	1/141	25/8007	0.35907	0.860139	0.860139	TADA3	1
DOID:10871	DOID:10871	age related macular degeneration	2/141	72/8007	0.363011	0.860139	0.860139	ATP6AP2/CFP	2
DOID:2007	DOID:2007	degeneration of macula and posterior pole	2/141	72/8007	0.363011	0.860139	0.860139	ATP6AP2/CFP	2
DOID:1205	DOID:1205	hypersensitivity reaction type I disease	3/141	122/8007	0.364031	0.860139	0.860139	TYK2/ENPP3/FGFR1	3
DOID:3744	DOID:3744	cervical squamous cell carcinoma	2/141	73/8007	0.369368	0.860139	0.860139	MLH1/NBN	2
DOID:2600	DOID:2600	laryngeal carcinoma	1/141	26/8007	0.370392	0.860139	0.860139	MLH1	1
DOID:3978	DOID:3978	extrinsic cardiomyopathy	1/141	26/8007	0.370392	0.860139	0.860139	DAG1	1
DOID:820	DOID:820	myocarditis	1/141	26/8007	0.370392	0.860139	0.860139	DAG1	1
DOID:12449	DOID:12449	aplastic anemia	2/141	74/8007	0.375701	0.860139	0.860139	NBN/SBDS	2
DOID:4448	DOID:4448	macular degeneration	2/141	74/8007	0.375701	0.860139	0.860139	ATP6AP2/CFP	2
DOID:2352	DOID:2352	hemochromatosis	1/141	27/8007	0.381515	0.860139	0.860139	SLC40A1	1
DOID:374	DOID:374	nutrition disease	7/141	338/8007	0.385666	0.860139	0.860139	SAA2/PCSK1/HSPA1B/GFPT1/PRKAA1/NNAT/OLR1	7
DOID:3996	DOID:3996	urinary system cancer	10/141	500/8007	0.385688	0.860139	0.860139	AIFM1/MLH1/NBN/MTDH/ANXA4/CKS1B/CD82/FGFR3/FGFR1/DAG1	10
DOID:1564	DOID:1564	fungal infectious disease	2/141	76/8007	0.388288	0.860139	0.860139	MLH1/HLA-DPB1	2
DOID:1247	DOID:1247	blood coagulation disease	4/141	180/8007	0.39145	0.860139	0.860139	F13A1/TYK2/ADAMTS13/ANO2	4
DOID:657	DOID:657	adenoma	7/141	340/8007	0.391496	0.860139	0.860139	AIFM1/MLH1/PCSK1/KCNH1/NNAT/HMGA1/CAMK1	7
DOID:11201	DOID:11201	parathyroid gland disease	1/141	28/8007	0.392443	0.860139	0.860139	FGFR1	1
DOID:4450	DOID:4450	renal cell carcinoma	7/141	342/8007	0.397329	0.860139	0.860139	MLH1/NBN/MTDH/ANXA4/CKS1B/FGFR1/DAG1	7
DOID:0050735	DOID:0050735	X-linked disease	1/141	29/8007	0.40318	0.860139	0.860139	FMR1	1
DOID:11963	DOID:11963	esophagitis	1/141	29/8007	0.40318	0.860139	0.860139	CXCR1	1
DOID:12177	DOID:12177	common variable immunodeficiency	1/141	29/8007	0.40318	0.860139	0.860139	SBDS	1
DOID:3007	DOID:3007	breast ductal carcinoma	1/141	29/8007	0.40318	0.860139	0.860139	MLH1	1
DOID:3193	DOID:3193	peripheral nerve sheath neoplasm	1/141	29/8007	0.40318	0.860139	0.860139	UHMK1	1
DOID:4798	DOID:4798	aggressive systemic mastocytosis	1/141	29/8007	0.40318	0.860139	0.860139	CXCR1	1
DOID:9834	DOID:9834	hyperopia	1/141	29/8007	0.40318	0.860139	0.860139	FGFR3	1
DOID:4905	DOID:4905	pancreatic carcinoma	5/141	237/8007	0.405759	0.860139	0.860139	MLH1/EPHA4/ABCC5/JDP2/HMGA1	5
DOID:3247	DOID:3247	rhabdomyosarcoma	2/141	79/8007	0.406958	0.860139	0.860139	FGFR3/FGFR1	2
DOID:12361	DOID:12361	Graves' disease	2/141	80/8007	0.413121	0.860139	0.860139	BAK1/HLA-DPB1	2
DOID:0050701	DOID:0050701	electroclinical syndrome	1/141	30/8007	0.413728	0.860139	0.860139	GABBR1	1
DOID:1967	DOID:1967	leiomyosarcoma	1/141	30/8007	0.413728	0.860139	0.860139	OBSCN	1
DOID:4230	DOID:4230	smooth muscle cancer	1/141	30/8007	0.413728	0.860139	0.860139	OBSCN	1
DOID:2583	DOID:2583	agammaglobulinemia	1/141	31/8007	0.42409	0.860139	0.860139	SBDS	1
DOID:5100	DOID:5100	middle ear disease	1/141	31/8007	0.42409	0.860139	0.860139	ADAMTS13	1
DOID:620	DOID:620	blood protein disease	1/141	31/8007	0.42409	0.860139	0.860139	SBDS	1
DOID:8029	DOID:8029	sporadic breast cancer	1/141	31/8007	0.42409	0.860139	0.860139	NBN	1
DOID:2871	DOID:2871	endometrial carcinoma	2/141	82/8007	0.425353	0.860139	0.860139	MLH1/CD82	2
DOID:4766	DOID:4766	embryoma	7/141	352/8007	0.426478	0.860139	0.860139	MLH1/NBN/PCSK1/SIVA1/KCNH1/TNK2/CD82	7
DOID:3324	DOID:3324	mood disorder	4/141	189/8007	0.427346	0.860139	0.860139	DOCK9/YWHAH/RELN/GRIN2A	4
DOID:0080015	DOID:0080015	physical disorder	3/141	136/8007	0.430726	0.860139	0.860139	GLI2/DNAH11/FGFR1	3
DOID:2706	DOID:2706	synovium cancer	1/141	32/8007	0.434271	0.860139	0.860139	MLH1	1
DOID:5485	DOID:5485	synovial sarcoma	1/141	32/8007	0.434271	0.860139	0.860139	MLH1	1
DOID:2994	DOID:2994	germ cell cancer	8/141	410/8007	0.435082	0.860139	0.860139	MLH1/NBN/PCSK1/SIVA1/KCNH1/TNK2/CCND2/CD82	8
DOID:1485	DOID:1485	cystic fibrosis	3/141	138/8007	0.440072	0.866014	0.866014	CXCR1/SLC9A3R1/ENTPD3	3
DOID:2115	DOID:2115	B cell deficiency	1/141	33/8007	0.444274	0.866334	0.866334	SBDS	1
DOID:2228	DOID:2228	thrombocytosis	1/141	33/8007	0.444274	0.866334	0.866334	TYK2	1
DOID:0060005	DOID:0060005	autoimmune disease of endocrine system	2/141	87/8007	0.455342	0.883899	0.883899	BAK1/HLA-DPB1	2
DOID:0060058	DOID:0060058	lymphoma	2/141	88/8007	0.461233	0.888172	0.888172	MLH1/NBN	2
DOID:10316	DOID:10316	pneumoconiosis	1/141	35/8007	0.463754	0.888172	0.888172	SLC40A1	1
DOID:13207	DOID:13207	proliferative diabetic retinopathy	1/141	35/8007	0.463754	0.888172	0.888172	PLXDC1	1
DOID:0050589	DOID:0050589	inflammatory bowel disease	2/141	90/8007	0.472905	0.892837	0.892837	MLH1/HSPA1B	2
DOID:10283	DOID:10283	prostate cancer	8/141	425/8007	0.475531	0.892837	0.892837	AIFM1/WDR19/MLH1/ADAMTS13/TNK2/CCND2/CD82/LAMA5	8
DOID:9500	DOID:9500	leukocyte disease	2/141	92/8007	0.484425	0.892837	0.892837	CXCR1/NBN	2
DOID:0060037	DOID:0060037	developmental disorder of mental health	7/141	373/8007	0.487078	0.892837	0.892837	FMR1/CDH15/GABBR1/RELN/GRIN2A/CHRNB2/PIGV	7
DOID:8466	DOID:8466	retinal degeneration	5/141	261/8007	0.488842	0.892837	0.892837	COL8A1/ATP6AP2/BAK1/NPHP4/CFP	5
DOID:10652	DOID:10652	Alzheimer's disease	8/141	430/8007	0.488887	0.892837	0.892837	ERG/SYVN1/RELN/NGFR/CHRNB2/CCNC/CTNNA3/OLR1	8
DOID:349	DOID:349	systemic mastocytosis	1/141	38/8007	0.491711	0.892837	0.892837	CXCR1	1
DOID:9261	DOID:9261	nasopharynx carcinoma	1/141	38/8007	0.491711	0.892837	0.892837	HSPA1B	1
DOID:680	DOID:680	tauopathy	8/141	434/8007	0.49951	0.892837	0.892837	ERG/SYVN1/RELN/NGFR/CHRNB2/CCNC/CTNNA3/OLR1	8
DOID:1924	DOID:1924	hypogonadism	1/141	39/8007	0.500705	0.892837	0.892837	FGFR1	1
DOID:3856	DOID:3856	male reproductive organ cancer	8/141	435/8007	0.502157	0.892837	0.892837	AIFM1/WDR19/MLH1/ADAMTS13/TNK2/CCND2/CD82/LAMA5	8
DOID:0070004	DOID:0070004	myeloma	6/141	323/8007	0.506351	0.892837	0.892837	CXCR1/TYK2/MAFB/CCND2/FGFR3/MYEOV	6
DOID:4451	DOID:4451	renal carcinoma	7/141	380/8007	0.506922	0.892837	0.892837	MLH1/NBN/MTDH/ANXA4/CKS1B/FGFR1/DAG1	7
DOID:2218	DOID:2218	blood platelet disease	2/141	96/8007	0.506995	0.892837	0.892837	TYK2/ADAMTS13	2
DOID:7998	DOID:7998	hyperthyroidism	2/141	96/8007	0.506995	0.892837	0.892837	BAK1/HLA-DPB1	2
DOID:263	DOID:263	kidney cancer	8/141	437/8007	0.507437	0.892837	0.892837	AIFM1/MLH1/NBN/MTDH/ANXA4/CKS1B/FGFR1/DAG1	8
DOID:1176	DOID:1176	bronchial disease	3/141	153/8007	0.5081	0.892837	0.892837	CXCR1/HSPA1B/LAMA5	3
DOID:5517	DOID:5517	stomach carcinoma	3/141	153/8007	0.5081	0.892837	0.892837	MLH1/CCND2/MYEOV	3
DOID:0060119	DOID:0060119	pharynx cancer	1/141	40/8007	0.50954	0.892837	0.892837	HSPA1B	1
DOID:1380	DOID:1380	endometrial cancer	2/141	97/8007	0.512538	0.892837	0.892837	MLH1/CD82	2
DOID:0060122	DOID:0060122	integumentary system cancer	2/141	98/8007	0.51804	0.892837	0.892837	MLH1/MYT1	2
DOID:3498	DOID:3498	pancreatic ductal adenocarcinoma	2/141	98/8007	0.51804	0.892837	0.892837	EPHA4/HMGA1	2
DOID:363	DOID:363	uterine cancer	2/141	98/8007	0.51804	0.892837	0.892837	MLH1/CD82	2
DOID:4159	DOID:4159	skin cancer	2/141	98/8007	0.51804	0.892837	0.892837	MLH1/MYT1	2
DOID:0060060	DOID:0060060	non-Hodgkin lymphoma	1/141	41/8007	0.51822	0.892837	0.892837	MLH1	1
DOID:11077	DOID:11077	brucellosis	1/141	42/8007	0.526748	0.893905	0.893905	SIVA1	1
DOID:12217	DOID:12217	Lewy body dementia	1/141	42/8007	0.526748	0.893905	0.893905	CHRNB2	1
DOID:3298	DOID:3298	vaccinia	1/141	42/8007	0.526748	0.893905	0.893905	BAK1	1
DOID:0050567	DOID:0050567	orofacial cleft	1/141	43/8007	0.535125	0.893905	0.893905	FGFR1	1
DOID:5426	DOID:5426	premature ovarian failure	1/141	43/8007	0.535125	0.893905	0.893905	FMR1	1
DOID:543	DOID:543	dystonia	1/141	43/8007	0.535125	0.893905	0.893905	TOR1A	1
DOID:674	DOID:674	cleft palate	1/141	43/8007	0.535125	0.893905	0.893905	FGFR1	1
DOID:1459	DOID:1459	hypothyroidism	1/141	44/8007	0.543356	0.893905	0.893905	TTF1	1
DOID:350	DOID:350	mastocytosis	1/141	44/8007	0.543356	0.893905	0.893905	CXCR1	1
DOID:9884	DOID:9884	muscular dystrophy	2/141	103/8007	0.54493	0.893905	0.893905	DAG1/MYH7	2
DOID:0060038	DOID:0060038	specific developmental disorder	4/141	220/8007	0.545547	0.893905	0.893905	FMR1/CDH15/GRIN2A/PIGV	4
DOID:5082	DOID:5082	liver cirrhosis	4/141	220/8007	0.545547	0.893905	0.893905	LSM14A/ADAMTS13/RELN/SLC40A1	4
DOID:2893	DOID:2893	cervix carcinoma	2/141	104/8007	0.550183	0.893905	0.893905	MLH1/NBN	2
DOID:11830	DOID:11830	myopia	1/141	45/8007	0.551442	0.893905	0.893905	RASGRF1	1
DOID:3113	DOID:3113	papillary carcinoma	1/141	45/8007	0.551442	0.893905	0.893905	CD82	1
DOID:4362	DOID:4362	cervical cancer	2/141	105/8007	0.555393	0.893905	0.893905	MLH1/NBN	2
DOID:423	DOID:423	myopathy	7/141	398/8007	0.556713	0.893905	0.893905	OBSCN/RYR1/CTNNA3/FLNC/HLA-DPB1/DAG1/MYH7	7
DOID:66	DOID:66	muscle tissue disease	7/141	398/8007	0.556713	0.893905	0.893905	OBSCN/RYR1/CTNNA3/FLNC/HLA-DPB1/DAG1/MYH7	7
DOID:161	DOID:161	keratosis	1/141	46/8007	0.559385	0.893905	0.893905	FGFR3	1
DOID:11054	DOID:11054	urinary bladder cancer	2/141	107/8007	0.565686	0.893905	0.893905	CD82/FGFR3	2
DOID:615	DOID:615	leukopenia	1/141	47/8007	0.567189	0.893905	0.893905	NBN	1
DOID:9973	DOID:9973	substance dependence	1/141	47/8007	0.567189	0.893905	0.893905	MLH1	1
DOID:3969	DOID:3969	papillary thyroid carcinoma	2/141	108/8007	0.570768	0.893905	0.893905	MLH1/NDUFC2	2
DOID:1520	DOID:1520	colon carcinoma	3/141	168/8007	0.57165	0.893905	0.893905	MLH1/ENPP3/CD82	3
DOID:345	DOID:345	uterine disease	1/141	48/8007	0.574856	0.893905	0.893905	CXCR1	1
DOID:1686	DOID:1686	glaucoma	2/141	109/8007	0.575808	0.893905	0.893905	COL8A1/BAK1	2
DOID:6000	DOID:6000	congestive heart failure	4/141	229/8007	0.577533	0.893905	0.893905	HSPA1B/ADAMTS13/STC1/MYH7	4
DOID:3082	DOID:3082	interstitial lung disease	3/141	170/8007	0.579738	0.893905	0.893905	HPS4/MSRA/SLC40A1	3
DOID:10241	DOID:10241	thalassemia	1/141	49/8007	0.582387	0.893905	0.893905	SLC40A1	1
DOID:4971	DOID:4971	myelofibrosis	1/141	49/8007	0.582387	0.893905	0.893905	CXCR1	1
DOID:0080000	DOID:0080000	muscular disease	7/141	408/8007	0.583435	0.893905	0.893905	OBSCN/RYR1/CTNNA3/FLNC/HLA-DPB1/DAG1/MYH7	7
DOID:1070	DOID:1070	primary open angle glaucoma	1/141	50/8007	0.589787	0.897229	0.897229	COL8A1	1
DOID:3376	DOID:3376	bone osteosarcoma	1/141	50/8007	0.589787	0.897229	0.897229	RASGRF1	1
DOID:10003	DOID:10003	sensorineural hearing loss	1/141	51/8007	0.597056	0.897851	0.897851	FGFR3	1
DOID:8567	DOID:8567	Hodgkin's lymphoma	1/141	51/8007	0.597056	0.897851	0.897851	NBN	1
DOID:74	DOID:74	hematopoietic system disease	8/141	474/8007	0.601383	0.897851	0.897851	CXCR1/NBN/F13A1/TYK2/ADAMTS13/SBDS/ANO2/SLC40A1	8
DOID:0060084	DOID:0060084	cell type benign neoplasm	8/141	475/8007	0.603803	0.897851	0.897851	AIFM1/MLH1/PCSK1/BAK1/KCNH1/NNAT/HMGA1/CAMK1	8
DOID:12858	DOID:12858	Huntington's disease	1/141	52/8007	0.604197	0.897851	0.897851	GRIN2A	1
DOID:9415	DOID:9415	allergic asthma	1/141	52/8007	0.604197	0.897851	0.897851	LAMA5	1
DOID:5679	DOID:5679	retinal disease	6/141	358/8007	0.608147	0.897851	0.897851	COL8A1/ATP6AP2/BAK1/NPHP4/CFP/PLXDC1	6
DOID:768	DOID:768	retinoblastoma	2/141	116/8007	0.609884	0.897851	0.897851	NBN/NGFR	2
DOID:771	DOID:771	retinal cell cancer	2/141	116/8007	0.609884	0.897851	0.897851	NBN/NGFR	2
DOID:4607	DOID:4607	biliary tract cancer	3/141	178/8007	0.611125	0.897851	0.897851	MLH1/ENPP3/CD82	3
DOID:4989	DOID:4989	pancreatitis	2/141	117/8007	0.61458	0.899845	0.899845	HSPA1B/ADAMTS13	2
DOID:4645	DOID:4645	retinal cancer	2/141	118/8007	0.619233	0.900177	0.900177	NBN/NGFR	2
DOID:2355	DOID:2355	anemia	4/141	244/8007	0.62793	0.900177	0.900177	NBN/ADAMTS13/SBDS/SLC40A1	4
DOID:10825	DOID:10825	essential hypertension	2/141	122/8007	0.637416	0.900177	0.900177	HSPA1B/NEDD4L	2
DOID:0050904	DOID:0050904	salivary gland carcinoma	1/141	57/8007	0.638061	0.900177	0.900177	TADA3	1
DOID:1107	DOID:1107	esophageal carcinoma	2/141	123/8007	0.641855	0.900177	0.900177	MLH1/KCNH1	2
DOID:3770	DOID:3770	pulmonary fibrosis	2/141	123/8007	0.641855	0.900177	0.900177	HPS4/MSRA	2
DOID:1682	DOID:1682	congenital heart disease	1/141	58/8007	0.64448	0.900177	0.900177	PRKAA1	1
DOID:2462	DOID:2462	retinal vascular disease	1/141	58/8007	0.64448	0.900177	0.900177	PLXDC1	1
DOID:8850	DOID:8850	salivary gland cancer	1/141	58/8007	0.64448	0.900177	0.900177	TADA3	1
DOID:8947	DOID:8947	diabetic retinopathy	1/141	58/8007	0.64448	0.900177	0.900177	PLXDC1	1
DOID:3620	DOID:3620	central nervous system cancer	2/141	124/8007	0.646252	0.900177	0.900177	YWHAH/NGFR	2
DOID:1575	DOID:1575	rheumatic disease	3/141	188/8007	0.648124	0.900177	0.900177	PLOD2/MSRA/HLA-DPB1	3
DOID:418	DOID:418	systemic scleroderma	3/141	188/8007	0.648124	0.900177	0.900177	PLOD2/MSRA/HLA-DPB1	3
DOID:419	DOID:419	scleroderma	3/141	188/8007	0.648124	0.900177	0.900177	PLOD2/MSRA/HLA-DPB1	3
DOID:110	DOID:110	lens disease	1/141	59/8007	0.650787	0.900177	0.900177	MSRA	1
DOID:83	DOID:83	cataract	1/141	59/8007	0.650787	0.900177	0.900177	MSRA	1
DOID:11260	DOID:11260	rabies	1/141	60/8007	0.656982	0.900177	0.900177	NGFR	1
DOID:583	DOID:583	hemolytic anemia	1/141	60/8007	0.656982	0.900177	0.900177	ADAMTS13	1
DOID:720	DOID:720	normocytic anemia	1/141	60/8007	0.656982	0.900177	0.900177	ADAMTS13	1
DOID:850	DOID:850	lung disease	8/141	499/8007	0.659606	0.900177	0.900177	CXCR1/HSPA1B/C3AR1/HPS4/MSRA/SLC40A1/PIK3CD/LAMA5	8
DOID:0060100	DOID:0060100	musculoskeletal system cancer	7/141	439/8007	0.66099	0.900177	0.900177	MLH1/ERG/OBSCN/RASGRF1/PLXDC1/FGFR3/FGFR1	7
DOID:1067	DOID:1067	open-angle glaucoma	1/141	61/8007	0.663068	0.900177	0.900177	COL8A1	1
DOID:8618	DOID:8618	oral cavity cancer	1/141	61/8007	0.663068	0.900177	0.900177	TADA3	1
DOID:1793	DOID:1793	pancreatic cancer	5/141	319/8007	0.667603	0.902582	0.902582	MLH1/EPHA4/ABCC5/JDP2/HMGA1	5
DOID:10124	DOID:10124	corneal disease	1/141	62/8007	0.669047	0.902582	0.902582	COL8A1	1
DOID:715	DOID:715	T-cell leukemia	1/141	63/8007	0.67492	0.906882	0.906882	CCND2	1
DOID:1100	DOID:1100	ovarian disease	1/141	64/8007	0.68069	0.906882	0.906882	FMR1	1
DOID:303	DOID:303	substance-related disorder	1/141	64/8007	0.68069	0.906882	0.906882	MLH1	1
DOID:643	DOID:643	progressive multifocal leukoencephalopathy	1/141	64/8007	0.68069	0.906882	0.906882	RPAIN	1
DOID:4029	DOID:4029	gastritis	1/141	65/8007	0.686358	0.908415	0.908415	MLH1	1
DOID:2841	DOID:2841	asthma	2/141	134/8007	0.687908	0.908415	0.908415	HSPA1B/LAMA5	2
DOID:9538	DOID:9538	multiple myeloma	4/141	264/8007	0.688968	0.908415	0.908415	MAFB/CCND2/FGFR3/MYEOV	4
DOID:750	DOID:750	peptic ulcer disease	1/141	66/8007	0.691926	0.908415	0.908415	CXCR1	1
DOID:854	DOID:854	collagen disease	3/141	201/8007	0.692428	0.908415	0.908415	PLOD2/MSRA/HLA-DPB1	3
DOID:12306	DOID:12306	vitiligo	1/141	67/8007	0.697397	0.912144	0.912144	MSRA	1
DOID:326	DOID:326	ischemia	3/141	204/8007	0.702041	0.912171	0.912171	AIFM1/ADAMTS13/NGFR	3
DOID:1588	DOID:1588	thrombocytopenia	1/141	68/8007	0.70277	0.912171	0.912171	ADAMTS13	1
DOID:0060116	DOID:0060116	sensory system cancer	2/141	139/8007	0.707193	0.912171	0.912171	NBN/NGFR	2
DOID:2174	DOID:2174	ocular cancer	2/141	139/8007	0.707193	0.912171	0.912171	NBN/NGFR	2
DOID:12894	DOID:12894	Sjogren's syndrome	1/141	69/8007	0.708049	0.912171	0.912171	BAK1	1
DOID:28	DOID:28	endocrine system disease	6/141	399/8007	0.711466	0.913367	0.913367	HSPA1B/ADAMTS13/BAK1/TTF1/HLA-DPB1/FGFR1	6
DOID:2277	DOID:2277	gonadal disease	1/141	70/8007	0.713235	0.913367	0.913367	FGFR1	1
DOID:3326	DOID:3326	purpura	1/141	71/8007	0.718329	0.917153	0.917153	ADAMTS13	1
DOID:10747	DOID:10747	lymphoid leukemia	1/141	72/8007	0.723334	0.919856	0.919856	CCND2	1
DOID:0060049	DOID:0060049	autoimmune disease of urogenital tract	1/141	73/8007	0.72825	0.919856	0.919856	LSM14A	1
DOID:12236	DOID:12236	primary biliary cirrhosis	1/141	73/8007	0.72825	0.919856	0.919856	LSM14A	1
DOID:5041	DOID:5041	esophageal cancer	2/141	145/8007	0.729023	0.919856	0.919856	MLH1/KCNH1	2
DOID:219	DOID:219	colon cancer	4/141	282/8007	0.737631	0.925296	0.925296	AIFM1/MLH1/ENPP3/CD82	4
DOID:480	DOID:480	movement disease	1/141	76/8007	0.742484	0.925296	0.925296	TOR1A	1
DOID:10584	DOID:10584	retinitis pigmentosa	1/141	77/8007	0.747062	0.925296	0.925296	NPHP4	1
DOID:3565	DOID:3565	meningioma	1/141	77/8007	0.747062	0.925296	0.925296	YWHAH	1
DOID:6432	DOID:6432	pulmonary hypertension	1/141	77/8007	0.747062	0.925296	0.925296	SMAD5	1
DOID:76	DOID:76	stomach disease	1/141	77/8007	0.747062	0.925296	0.925296	MLH1	1
DOID:9256	DOID:9256	colorectal cancer	4/141	287/8007	0.750093	0.925296	0.925296	AIFM1/MLH1/ENPP3/CD82	4
DOID:5672	DOID:5672	large intestine cancer	4/141	288/8007	0.752531	0.925296	0.925296	AIFM1/MLH1/ENPP3/CD82	4
DOID:2213	DOID:2213	hemorrhagic disease	2/141	152/8007	0.752747	0.925296	0.925296	TYK2/ADAMTS13	2
DOID:1036	DOID:1036	chronic leukemia	3/141	223/8007	0.7577	0.928724	0.928724	PRKAA1/FGFR3/HLA-DPB1	3
DOID:332	DOID:332	amyotrophic lateral sclerosis	2/141	155/8007	0.762359	0.931644	0.931644	AIFM1/FGFR1	2
DOID:1074	DOID:1074	kidney failure	2/141	156/8007	0.765491	0.931644	0.931644	ATP6AP2/ADAMTS13	2
DOID:5295	DOID:5295	intestinal disease	2/141	157/8007	0.768587	0.931644	0.931644	MLH1/HSPA1B	2
DOID:3612	DOID:3612	retinitis	1/141	82/8007	0.768769	0.931644	0.931644	NPHP4	1
DOID:440	DOID:440	neuromuscular disease	1/141	83/8007	0.772883	0.932833	0.932833	RYR1	1
DOID:11335	DOID:11335	sarcoidosis	1/141	84/8007	0.776924	0.932833	0.932833	TYK2	1
DOID:3908	DOID:3908	non-small cell lung carcinoma	6/141	431/8007	0.778234	0.932833	0.932833	MLH1/RBBP7/NNAT/BRF2/CD82/LATS2	6
DOID:10155	DOID:10155	intestinal cancer	4/141	300/8007	0.780391	0.932833	0.932833	AIFM1/MLH1/ENPP3/CD82	4
DOID:4074	DOID:4074	pancreas adenocarcinoma	2/141	161/8007	0.780622	0.932833	0.932833	EPHA4/HMGA1	2
DOID:289	DOID:289	endometriosis	1/141	88/8007	0.792388	0.941647	0.941647	CXCR1	1
DOID:2916	DOID:2916	hypersensitivity reaction type IV disease	1/141	88/8007	0.792388	0.941647	0.941647	TYK2	1
DOID:2320	DOID:2320	obstructive lung disease	4/141	308/8007	0.797562	0.944645	0.944645	HSPA1B/C3AR1/PIK3CD/LAMA5	4
DOID:10608	DOID:10608	celiac disease	1/141	91/8007	0.803283	0.944645	0.944645	BAK1	1
DOID:9408	DOID:9408	acute myocardial infarction	1/141	92/8007	0.806787	0.944645	0.944645	OLR1	1
DOID:184	DOID:184	bone cancer	3/141	243/8007	0.806989	0.944645	0.944645	ERG/RASGRF1/PLXDC1	3
DOID:26	DOID:26	pancreas disease	2/141	171/8007	0.808352	0.944645	0.944645	HSPA1B/ADAMTS13	2
DOID:3459	DOID:3459	breast carcinoma	5/141	383/8007	0.811633	0.944645	0.944645	MLH1/NBN/SLC9A3R1/RBBP7/LOXL2	5
DOID:526	DOID:526	Human immunodeficiency virus infectious disease	2/141	173/8007	0.813512	0.944645	0.944645	MLH1/TSG101	2
DOID:3717	DOID:3717	gastric adenocarcinoma	1/141	94/8007	0.81361	0.944645	0.944645	MYEOV	1
DOID:5520	DOID:5520	head and neck squamous cell carcinoma	2/141	174/8007	0.816046	0.944645	0.944645	MLH1/NBN	2
DOID:127	DOID:127	leiomyoma	1/141	95/8007	0.816931	0.944645	0.944645	BAK1	1
DOID:655	DOID:655	inherited metabolic disorder	4/141	331/8007	0.841009	0.967803	0.967803	NDUFAF3/SLC40A1/LOXL2/UROS	4
DOID:12365	DOID:12365	malaria	1/141	103/8007	0.84147	0.967803	0.967803	ADAMTS13	1
DOID:0060085	DOID:0060085	organ system benign neoplasm	3/141	262/8007	0.845786	0.968169	0.968169	PCSK1/NNAT/NGFR	3
DOID:231	DOID:231	motor neuron disease	2/141	187/8007	0.846302	0.968169	0.968169	AIFM1/FGFR1	2
DOID:2723	DOID:2723	dermatitis	2/141	189/8007	0.850537	0.968888	0.968888	NGFR/FGFR3	2
DOID:9119	DOID:9119	acute myeloid leukemia	1/141	107/8007	0.852485	0.968888	0.968888	MLH1	1
DOID:18	DOID:18	urinary system disease	6/141	478/8007	0.854497	0.968888	0.968888	GLI2/ATP6AP2/C3AR1/ITIH4/ADAMTS13/NGFR	6
DOID:0060031	DOID:0060031	autoimmune disease of gastrointestinal tract	1/141	109/8007	0.857704	0.968888	0.968888	BAK1	1
DOID:229	DOID:229	female reproductive system disease	2/141	193/8007	0.858693	0.968888	0.968888	FMR1/CXCR1	2
DOID:870	DOID:870	neuropathy	2/141	194/8007	0.860667	0.968888	0.968888	RYR1/FGFR3	2
DOID:230	DOID:230	lateral sclerosis	1/141	111/8007	0.86274	0.968888	0.968888	AIFM1	1
DOID:2043	DOID:2043	hepatitis B	2/141	197/8007	0.866442	0.96927	0.96927	CXCR1/HLA-DPB1	2
DOID:8469	DOID:8469	influenza	1/141	113/8007	0.867598	0.96927	0.96927	SIVA1	1
DOID:3963	DOID:3963	thyroid carcinoma	2/141	200/8007	0.871999	0.969546	0.969546	MLH1/NDUFC2	2
DOID:10591	DOID:10591	pre-eclampsia	3/141	278/8007	0.87307	0.969546	0.969546	ADAMTS13/CTNNA3/OLR1	3
DOID:5844	DOID:5844	myocardial infarction	3/141	279/8007	0.874626	0.969546	0.969546	F13A1/ADAMTS13/OLR1	3
DOID:5223	DOID:5223	infertility	2/141	206/8007	0.882483	0.975067	0.975067	FMR1/MLH1	2
DOID:3070	DOID:3070	malignant glioma	2/141	207/8007	0.884152	0.975067	0.975067	MTDH/LAMA5	2
DOID:1781	DOID:1781	thyroid cancer	2/141	213/8007	0.893716	0.976842	0.976842	MLH1/NDUFC2	2
DOID:3347	DOID:3347	osteosarcoma	2/141	215/8007	0.896739	0.976842	0.976842	RASGRF1/PLXDC1	2
DOID:9352	DOID:9352	type 2 diabetes mellitus	2/141	215/8007	0.896739	0.976842	0.976842	PTPRN2/HSPA1B	2
DOID:201	DOID:201	connective tissue cancer	4/141	370/8007	0.896885	0.976842	0.976842	MLH1/ERG/RASGRF1/PLXDC1	4
DOID:2789	DOID:2789	parasitic protozoa infectious disease	1/141	127/8007	0.897146	0.976842	0.976842	ADAMTS13	1
DOID:3083	DOID:3083	chronic obstructive pulmonary disease	2/141	220/8007	0.903951	0.980781	0.980781	C3AR1/PIK3CD	2
DOID:1040	DOID:1040	chronic lymphocytic leukemia	2/141	221/8007	0.905337	0.980781	0.980781	MLH1/LAMA5	2
DOID:0080014	DOID:0080014	chromosomal disease	1/141	135/8007	0.910986	0.983366	0.983366	FGFR1	1
DOID:557	DOID:557	kidney disease	5/141	461/8007	0.915282	0.983366	0.983366	GLI2/ATP6AP2/C3AR1/ADAMTS13/NGFR	5
DOID:4606	DOID:4606	bile duct cancer	1/141	140/8007	0.918679	0.983366	0.983366	ENPP3	1
DOID:4897	DOID:4897	bile duct carcinoma	1/141	140/8007	0.918679	0.983366	0.983366	ENPP3	1
DOID:8692	DOID:8692	myeloid leukemia	1/141	142/8007	0.921568	0.983366	0.983366	MLH1	1
DOID:1542	DOID:1542	head and neck carcinoma	2/141	235/8007	0.92288	0.983366	0.983366	MLH1/NBN	2
DOID:0050338	DOID:0050338	primary bacterial infectious disease	2/141	238/8007	0.926221	0.983366	0.983366	SIVA1/HLA-DPB1	2
DOID:11934	DOID:11934	head and neck cancer	2/141	239/8007	0.927304	0.983366	0.983366	MLH1/NBN	2
DOID:10952	DOID:10952	nephritis	1/141	147/8007	0.928352	0.983366	0.983366	C3AR1	1
DOID:1398	DOID:1398	parasitic infectious disease	1/141	150/8007	0.93214	0.984946	0.984946	ADAMTS13	1
DOID:3310	DOID:3310	atopic dermatitis	1/141	152/8007	0.934554	0.98507	0.98507	NGFR	1
DOID:399	DOID:399	tuberculosis	1/141	156/8007	0.939129	0.987325	0.987325	HLA-DPB1	1
DOID:299	DOID:299	adenocarcinoma	1/141	158/8007	0.941296	0.987325	0.987325	MLH1	1
DOID:3393	DOID:3393	coronary artery disease	3/141	348/8007	0.948615	0.988792	0.988792	F13A1/ADAMTS13/OLR1	3
DOID:37	DOID:37	skin disease	3/141	350/8007	0.949981	0.988792	0.988792	NGFR/FGFR3/LAMA5	3
DOID:2237	DOID:2237	hepatitis	4/141	431/8007	0.950221	0.988792	0.988792	MLH1/CXCR1/ADAMTS13/HLA-DPB1	4
DOID:2377	DOID:2377	multiple sclerosis	1/141	169/8007	0.951914	0.988792	0.988792	HLA-DPB1	1
DOID:104	DOID:104	bacterial infectious disease	2/141	271/8007	0.955028	0.98914	0.98914	SIVA1/HLA-DPB1	2
DOID:3213	DOID:3213	demyelinating disease	1/141	175/8007	0.956878	0.98914	0.98914	HLA-DPB1	1
DOID:3910	DOID:3910	lung adenocarcinoma	1/141	178/8007	0.959166	0.98914	0.98914	NNAT	1
DOID:120	DOID:120	female reproductive organ cancer	4/141	455/8007	0.963174	0.990734	0.990734	MLH1/NBN/MTDH/CD82	4
DOID:8398	DOID:8398	osteoarthritis	1/141	187/8007	0.96533	0.990734	0.990734	SULF1	1
DOID:15	DOID:15	reproductive system disease	3/141	386/8007	0.969481	0.992619	0.992619	FMR1/MLH1/CXCR1	3
DOID:16	DOID:16	integumentary system disease	3/141	394/8007	0.972715	0.993559	0.993559	NGFR/FGFR3/LAMA5	3
DOID:0050890	DOID:0050890	synucleinopathy	1/141	220/8007	0.981005	0.998452	0.998452	CHRNB2	1
DOID:1883	DOID:1883	hepatitis C	1/141	233/8007	0.985024	0.998452	0.998452	ADAMTS13	1
DOID:2151	DOID:2151	malignant ovarian surface epithelial-stromal neoplasm	1/141	286/8007	0.994342	0.998452	0.998452	MTDH	1
DOID:2152	DOID:2152	ovary epithelial cancer	1/141	286/8007	0.994342	0.998452	0.998452	MTDH	1
DOID:4001	DOID:4001	ovarian carcinoma	1/141	286/8007	0.994342	0.998452	0.998452	MTDH	1
DOID:2394	DOID:2394	ovarian cancer	1/141	312/8007	0.996499	0.998452	0.998452	MTDH	1
DOID:1936	DOID:1936	atherosclerosis	1/141	344/8007	0.998065	0.998452	0.998452	OLR1	1
DOID:2348	DOID:2348	arteriosclerotic cardiovascular disease	1/141	345/8007	0.998101	0.998452	0.998452	OLR1	1
DOID:2349	DOID:2349	arteriosclerosis	1/141	356/8007	0.998452	0.998452	0.998452	OLR1	1

## Sheet: Supplementary Table S8
Supplementary Table S8: Screening of PCOS biomarkers
LASSO	Boruta	hub
AAK1	AAK1	AAK1
AIFM1	AIFM1	AIFM1
CCDC114	C6orf48	CCDC114
TRAF5	LSM14A	PTPRN2
PTPRN2	SLC30A7	TMEM54
COL8A1	GLI2	CDH15
TMEM54	CERS2	CXCR1
CDH15	CCDC114	ABI3BP
CXCR1	LRRC59	FAM149A
ABI3BP	DYNLL2	SLC9A3R1
FAM149A	POLE4	ISPD
SLC9A3R1	PTPRN2	VIT
ISPD	SMYD4	TEAD3
VIT	ZNF32	PSMD3
TEAD3	IGIP	BAK1
PSMD3	ERG	FUT11
BAK1	ATP9A	PLCG2
FUT11	TMEM54	CFP
PLCG2	CDH15	TRAPPC6B
CFP	CXCR1	JDP2
DERL2	ABI3BP	-
PCDH12	SAA2	-
TRAPPC6B	CDH19	-
STC1	FAM149A	-
JDP2	NBN	-
APCDD1L	TADA3	-
LPXN	URB2	-
GALNT13	ASAP3	-
-	SLC9A3R1	-
-	CRIP2	-
-	ISPD	-
-	ANXA4	-
-	WIZ	-
-	VIT	-
-	C7orf50	-
-	MRPL24	-
-	KLHL12	-
-	C3AR1	-
-	TEAD3	-
-	PSMD3	-
-	BAK1	-
-	FUT11	-
-	CDC42SE1	-
-	PLCG2	-
-	TYROBP	-
-	NPHP4	-
-	CFP	-
-	WSCD1	-
-	TRAPPC6B	-
-	BCCIP	-
-	CUL2	-
-	PIK3CD	-
-	JDP2	-
-	RASSF9	-
-	RNF38	-

## Sheet: Supplementary Table S9
Supplementary Table S9: Correlations between candidate biomarkers and 28 types of immune cells
	AAK1	AIFM1	CCDC114	PTPRN2	TMEM54	CDH15	CXCR1	ABI3BP	FAM149A	SLC9A3R1	ISPD	VIT	TEAD3	PSMD3	BAK1	FUT11	PLCG2	CFP	TRAPPC6B	JDP2	Activated B cell	Activated CD4 T cell	Activated CD8 T cell	Central memory CD4 T cell	Central memory CD8 T cell	Effector memeory CD4 T cell	Effector memeory CD8 T cell	Gamma delta T cell	Immature B cell	Memory B cell	Regulatory T cell	T follicular helper cell	Type 1 T helper cell	Type 17 T helper cell	Type 2 T helper cell	Activated dendritic cell	CD56bright natural killer cell	CD56dim natural killer cell	Eosinophil	Immature dendritic cell	Macrophage	Mast cell	MDSC	Monocyte	Natural killer cell	Natural killer T cell	Neutrophil	Plasmacytoid dendritic cell
AAK1	1	-0.446883	0.333022	0.329892	-0.4406	0.277041	-0.270701	-0.470692	-0.40153	-0.236733	0.127749	-0.255615	-0.373605	-0.332211	-0.241209	0.299807	-0.184316	0.294233	-0.182091	-0.0644903	0.111009	0.210278	-0.179717	-0.130557	-0.198811	0.195182	-0.253498	-0.12926	0.151339	0.0293268	-0.00706798	-0.138838	-0.13292	0.0895945	0.0301602	-0.115757	-0.0595503	0.1018	0.233908	-0.0481361	-0.0384414	-0.00094943	-0.10373	0.219983	-0.0737179	0.0954282	-0.0299703	0.0746779
AIFM1	-0.446883	1	-0.247401	-0.314653	0.481651	-0.198807	0.316919	0.503117	0.500513	0.361209	-0.288421	0.305893	0.471607	0.353774	0.37105	-0.287992	0.289111	-0.245226	0.211977	0.293871	-0.255637	-0.422279	0.0847146	0.243249	0.249454	-0.162804	0.196696	0.260853	-0.2606	-0.236256	-0.0306428	-0.0593402	-0.0490348	-0.35093	-0.111593	0.100457	0.215677	-0.179482	-0.300581	-0.0125452	0.0174561	-0.000578364	0.0357219	-0.110489	-0.0631153	-0.299372	-0.0558069	0.0630417
CCDC114	0.333022	-0.247401	1	0.146312	-0.232852	0.333063	-0.197973	0.0786908	-0.0609547	-0.244904	0.335284	-0.305099	-0.1434	-0.296221	-0.168283	0.0359869	-0.0600076	0.162449	-0.210287	-0.500303	0.080008	-0.0413286	-0.0657461	-0.232341	-0.052588	0.139727	-0.0955946	-0.0941816	0.19928	0.0204325	0.122297	0.0483823	0.00225188	0.19279	0.163317	-0.0200793	-0.162555	0.0244727	0.0975153	-0.0296939	-0.042565	-0.0499388	-0.0284907	0.197128	-0.0823261	0.152201	-0.0255103	0.0595534
PTPRN2	0.329892	-0.314653	0.146312	1	-0.166045	0.194199	-0.117269	-0.245883	-0.0967804	0.0973552	0.205732	-0.039584	-0.223197	0.0838272	-0.0207281	0.480192	-0.271248	0.276775	0.0550464	-0.235836	-0.182938	0.187932	-0.129144	-0.0114535	-0.0282301	0.0526034	-0.222908	-0.0584789	0.0972488	-0.0311626	-0.0288357	-0.155494	0.00380368	0.0795585	0.178114	-0.139684	-0.240397	0.06547	-0.0317894	0.0872509	-0.0126754	-0.196654	-0.158915	0.206482	0.14607	0.157491	0.00496178	-0.00338931
TMEM54	-0.4406	0.481651	-0.232852	-0.166045	1	0.0275223	0.195782	0.427566	0.503978	0.298321	-0.311376	0.19293	0.489714	0.235826	0.467683	-0.331884	0.107281	-0.289087	0.293132	0.323016	-0.287451	-0.368536	0.0712926	0.084331	0.139402	-0.262371	0.136336	0.0903888	-0.188045	-0.0935078	0.0278593	-0.0309359	0.00798859	-0.393467	0.0301932	0.00216424	0.0875986	-0.0413009	-0.197954	0.061458	0.039126	-0.040293	0.0909086	-0.172884	-0.178412	-0.0675051	-0.13518	-0.245843
CDH15	0.277041	-0.198807	0.333063	0.194199	0.0275223	1	-0.300439	-0.348667	-0.131274	-0.332675	0.0966433	-0.195334	-0.147918	-0.300502	-0.00279083	-0.0580459	-0.369416	0.050635	-0.318763	-0.242355	0.0741735	-0.0321797	0.00849155	-0.231824	-0.221268	0.0023665	-0.259665	-0.279896	0.0717142	-0.0850548	-0.0828507	-0.136561	-0.155841	0.0227369	0.0281196	-0.18693	-0.206697	-0.00575384	-0.0718998	-0.24187	-0.0476316	-0.108882	-0.121179	-0.130181	-0.0989753	0.085194	-0.165609	-0.177116
CXCR1	-0.270701	0.316919	-0.197973	-0.117269	0.195782	-0.300439	1	0.566991	0.244249	0.653477	-0.116578	0.209698	0.29456	0.634224	0.41089	-0.137544	0.422819	0.156952	0.368912	0.39045	0.228031	-0.131064	0.573703	0.456042	0.305083	0.108729	0.554545	0.62702	0.524583	0.201404	0.529706	0.351763	0.569221	-0.0101417	-0.266452	0.639266	0.294226	0.130149	0.197743	0.345356	0.575986	0.48511	0.680822	0.347334	0.499954	0.276078	0.719643	0.367312
ABI3BP	-0.470692	0.503117	0.0786908	-0.245883	0.427566	-0.348667	0.566991	1	0.478852	0.393241	-0.0368931	0.23932	0.437065	0.397317	0.213755	-0.291242	0.408702	-0.0219027	0.345276	0.0584423	0.00140087	-0.292182	0.212069	0.229143	0.381322	-0.0295552	0.442528	0.489452	0.191361	0.222549	0.347321	0.221822	0.266629	-0.0941849	0.0890028	0.327983	0.131029	0.134684	0.0542127	0.210647	0.262974	0.209878	0.366523	0.0591421	0.231144	0.108941	0.294952	0.0759736
FAM149A	-0.40153	0.500513	-0.0609547	-0.0967804	0.503978	-0.131274	0.244249	0.478852	1	0.288654	-0.306981	0.258137	0.374207	0.363491	0.397725	-0.220842	0.197878	-0.371306	0.318152	0.0267049	-0.400081	-0.335108	0.0205078	-0.024717	0.115768	-0.233983	-0.00895634	0.173124	-0.222548	-0.108995	0.0212884	0.0612491	0.0122161	-0.248499	-0.046037	-0.052029	0.0557213	-0.0784128	-0.387528	-0.0977074	0.0513539	-0.191438	-0.0811028	-0.0247275	-0.172164	-0.309094	-0.114913	-0.216292
SLC9A3R1	-0.236733	0.361209	-0.244904	0.0973552	0.298321	-0.332675	0.653477	0.393241	0.288654	1	-0.172693	0.167917	0.267229	0.617847	0.519751	-0.016982	0.457282	0.0398744	0.358153	0.470881	-0.0933028	-0.13155	0.28431	0.309668	0.313828	-0.070413	0.24643	0.37132	0.179032	0.187688	0.289352	0.131634	0.373096	-0.16567	-0.174966	0.42897	0.2202	0.0825565	0.1484	0.292735	0.272345	0.131676	0.375858	0.340846	0.19961	0.127821	0.326192	0.258731
ISPD	0.127749	-0.288421	0.335284	0.205732	-0.311376	0.0966433	-0.116578	-0.0368931	-0.306981	-0.172693	1	-0.242956	-0.218398	-0.169486	-0.379441	0.216979	0.0562947	0.243379	-0.171313	-0.310189	0.0058976	0.144225	-0.106955	-0.201372	0.0746623	-0.00404629	0.0430015	-0.0512603	0.129514	-0.0854043	0.106844	-0.145345	-0.0767686	0.193313	0.401125	0.0217058	-0.247777	-0.0999377	0.1697	0.176706	-0.128317	-0.20431	-0.019533	0.0250537	0.233343	0.146675	0.137552	0.19043
VIT	-0.255615	0.305893	-0.305099	-0.039584	0.19293	-0.195334	0.209698	0.23932	0.258137	0.167917	-0.242956	1	0.155869	0.314207	0.119401	-0.102756	0.0112965	-0.163738	0.29155	0.229131	-0.20494	0.0108253	0.110327	0.271754	0.106486	-0.0279363	0.115671	0.174327	-0.0690682	-0.0366029	0.106168	0.01473	0.00407404	-0.0883802	0.114623	0.00484652	-0.170369	-0.0638302	0.0457139	-0.0112274	0.106116	-0.162718	0.0319997	-0.0748142	0.227691	0.04037	0.135671	-0.0184443
TEAD3	-0.373605	0.471607	-0.1434	-0.223197	0.489714	-0.147918	0.29456	0.437065	0.374207	0.267229	-0.218398	0.155869	1	0.116778	0.357396	-0.292116	0.309609	-0.4405	0.185611	0.0231258	-0.170706	-0.143884	0.0127286	0.10475	0.248954	-0.411409	0.121998	0.18304	-0.0278132	0.00935989	0.0138479	-0.1451	0.0770752	-0.0701565	0.151549	0.112649	0.166719	-0.165429	-0.110784	0.0301904	0.12477	0.0709134	0.212186	0.05278	0.116295	0.0672356	0.0353501	-0.179426
PSMD3	-0.332211	0.353774	-0.296221	0.0838272	0.235826	-0.300502	0.634224	0.397317	0.363491	0.617847	-0.169486	0.314207	0.116778	1	0.428091	-0.100184	0.238805	-0.0852875	0.393101	0.374476	-0.134288	-0.187481	0.330034	0.269574	0.196922	-0.0260553	0.305775	0.421264	0.137743	0.00386471	0.230717	0.187334	0.311047	-0.154232	-0.24646	0.331473	0.191135	0.125582	-0.149327	0.129226	0.269858	0.10253	0.285999	0.173608	0.248749	-0.0714657	0.2745	0.182188
BAK1	-0.241209	0.37105	-0.168283	-0.0207281	0.467683	-0.00279083	0.41089	0.213755	0.397725	0.519751	-0.379441	0.119401	0.357396	0.428091	1	-0.198355	0.0623859	-0.239642	0.412396	0.507963	-0.155088	-0.139812	0.252614	0.161803	0.104697	0.0106829	0.0539875	0.237984	0.147747	-0.0283994	0.236945	0.0554303	0.290317	-0.232181	-0.15774	0.163342	0.0447686	-0.0127834	-0.0764991	0.00031826	0.267243	0.166683	0.242355	0.0539981	-0.00897493	0.0310728	0.0332051	-0.0488848
FUT11	0.299807	-0.287992	0.0359869	0.480192	-0.331884	-0.0580459	-0.137544	-0.291242	-0.220842	-0.016982	0.216979	-0.102756	-0.292116	-0.100184	-0.198355	1	-0.213748	0.370109	0.0321637	-0.024087	-0.142029	-0.0165868	-0.254114	0.0970058	0.0440364	0.0742395	-0.122851	-0.027352	0.0721472	-0.0642224	0.0347456	-0.171527	-0.058314	0.157065	0.0242623	0.0372173	-0.0765053	-0.103055	-0.0241213	0.297348	-0.165185	-0.273737	-0.0875415	0.163472	0.21345	0.0891677	0.0273737	0.200343
PLCG2	-0.184316	0.289111	-0.0600076	-0.271248	0.107281	-0.369416	0.422819	0.408702	0.197878	0.457282	0.0562947	0.0112965	0.309609	0.238805	0.0623859	-0.213748	1	0.0177708	0.140235	0.177934	0.107933	0.0753871	0.351495	0.308024	0.445008	-0.1083	0.467488	0.349249	0.197121	0.141717	0.317564	0.315833	0.374952	-0.102055	0.0147983	0.452491	0.263304	-0.00563593	0.243332	0.396299	0.187245	0.254719	0.444745	0.365769	0.169393	0.118281	0.317344	0.261373
CFP	0.294233	-0.245226	0.162449	0.276775	-0.289087	0.050635	0.156952	-0.0219027	-0.371306	0.0398744	0.243379	-0.163738	-0.4405	-0.0852875	-0.239642	0.370109	0.0177708	1	-0.0635634	0.0413336	0.332534	-0.0361352	0.230506	0.317153	0.0270446	0.410653	0.326957	0.213568	0.344824	0.222562	0.370442	0.144714	0.240753	0.0875005	-0.0665739	0.323336	0.0157166	0.16457	0.252211	0.34997	0.251963	0.307814	0.328524	0.216681	0.409918	0.266566	0.373804	0.422932
TRAPPC6B	-0.182091	0.211977	-0.210287	0.0550464	0.293132	-0.318763	0.368912	0.345276	0.318152	0.358153	-0.171313	0.29155	0.185611	0.393101	0.412396	0.0321637	0.140235	-0.0635634	1	0.486404	-0.210205	-0.117385	0.200504	0.37993	0.321817	0.0799276	0.231872	0.389789	0.0185915	-0.0177278	0.327695	-0.145625	0.209973	-0.0328748	-0.0130509	0.0588292	0.0889864	0.17693	-0.138925	0.127328	0.234853	0.0122714	0.137114	-0.0345918	0.0869745	-0.0457256	0.184103	-0.028061
JDP2	-0.0644903	0.293871	-0.500303	-0.235836	0.323016	-0.242355	0.39045	0.0584423	0.0267049	0.470881	-0.310189	0.229131	0.0231258	0.374476	0.507963	-0.024087	0.177934	0.0413336	0.486404	1	0.0118952	-0.157105	0.322955	0.424017	0.194953	0.16899	0.352478	0.291553	0.11723	-0.0728725	0.302934	0.0992457	0.286902	-0.182145	-0.295564	0.261568	0.210544	0.0439272	0.0658488	0.210093	0.282524	0.224759	0.321275	-0.0668567	0.127183	0.0777125	0.204654	0.182974
Activated B cell	0.111009	-0.255637	0.080008	-0.182938	-0.287451	0.0741735	0.228031	0.00140087	-0.400081	-0.0933028	0.0058976	-0.20494	-0.170706	-0.134288	-0.155088	-0.142029	0.107933	0.332534	-0.210205	0.0118952	1	0.471664	0.476449	0.119453	-0.124281	0.449435	0.412283	0.17388	0.671613	0.414172	0.23706	0.402313	0.50785	0.468473	-0.0741573	0.297867	0.147664	0.354855	0.592901	0.0804122	0.385374	0.677302	0.518072	0.0510894	0.21735	0.569791	0.530855	0.0827001
Activated CD4 T cell	0.210278	-0.422279	-0.0413286	0.187932	-0.368536	-0.0321797	-0.131064	-0.292182	-0.335108	-0.13155	0.144225	0.0108253	-0.143884	-0.187481	-0.139812	-0.0165868	0.0753871	-0.0361352	-0.117385	-0.157105	0.471664	1	0.129675	-0.031065	-0.035242	0.160552	-0.0717434	0.0608707	0.348978	0.333067	-0.0623819	0.100919	0.173754	0.388229	0.361068	-0.0261954	-0.0671047	0.273099	0.58778	-0.0835607	0.1531	0.224445	0.0983166	0.103375	0.010432	0.333844	0.24088	-0.000230889
Activated CD8 T cell	-0.179717	0.0847146	-0.0657461	-0.129144	0.0712926	0.00849155	0.573703	0.212069	0.0205078	0.28431	-0.106955	0.110327	0.0127286	0.330034	0.252614	-0.254114	0.351495	0.230506	0.200504	0.322955	0.476449	0.129675	1	0.576697	0.362726	0.415621	0.679149	0.576382	0.593867	0.0804122	0.587087	0.560346	0.756643	0.175412	-0.202951	0.63167	0.300743	0.177805	0.329667	0.396877	0.767978	0.622686	0.737333	0.293229	0.361782	0.499517	0.597204	0.437198
Central memory CD4 T cell	-0.130557	0.243249	-0.232341	-0.0114535	0.084331	-0.231824	0.456042	0.229143	-0.024717	0.309668	-0.201372	0.271754	0.10475	0.269574	0.161803	0.0970058	0.308024	0.317153	0.37993	0.424017	0.119453	-0.031065	0.576697	1	0.621762	0.276122	0.514021	0.640926	0.270476	-0.0452332	0.505415	0.312329	0.480857	-0.12722	-0.276647	0.586982	0.32952	0.137526	0.200621	0.458776	0.573926	0.439045	0.595756	0.256874	0.456845	0.327295	0.476701	0.516099
Central memory CD8 T cell	-0.198811	0.249454	-0.052588	-0.0282301	0.139402	-0.221268	0.305083	0.381322	0.115768	0.313828	0.0746623	0.106486	0.248954	0.196922	0.104697	0.0440364	0.445008	0.0270446	0.321817	0.194953	-0.124281	-0.035242	0.362726	0.621762	1	0.053944	0.358885	0.64632	0.106188	-0.0108728	0.550837	0.275408	0.311805	0.00453381	0.0464506	0.579048	0.295349	0.0244742	0.134503	0.465807	0.433126	0.191449	0.437975	0.278263	0.392994	0.241761	0.292809	0.566244
Effector memeory CD4 T cell	0.195182	-0.162804	0.139727	0.0526034	-0.262371	0.0023665	0.108729	-0.0295552	-0.233983	-0.070413	-0.00404629	-0.0279363	-0.411409	-0.0260553	0.0106829	0.0742395	-0.1083	0.410653	0.0799276	0.16899	0.449435	0.160552	0.415621	0.276122	0.053944	1	0.449624	0.383233	0.427522	0.0511314	0.510684	0.396415	0.496348	0.270224	-0.0209899	0.227992	0.286617	0.154318	0.351308	0.214789	0.406868	0.499601	0.394904	0.144263	0.10453	0.393057	0.238529	0.199845
Effector memeory CD8 T cell	-0.253498	0.196696	-0.0955946	-0.222908	0.136336	-0.259665	0.554545	0.442528	-0.00895634	0.24643	0.0430015	0.115671	0.121998	0.305775	0.0539875	-0.122851	0.467488	0.326957	0.231872	0.352478	0.412283	-0.0717434	0.679149	0.514021	0.358885	0.449624	1	0.65967	0.564376	0.056043	0.626506	0.467046	0.719197	0.172957	0.0448974	0.591894	0.314533	0.0741992	0.270056	0.531863	0.607426	0.598065	0.740208	0.284812	0.408778	0.402691	0.568658	0.334999
Gamma delta T cell	-0.12926	0.260853	-0.0941816	-0.0584789	0.0903888	-0.279896	0.62702	0.489452	0.173124	0.37132	-0.0512603	0.174327	0.18304	0.421264	0.237984	-0.027352	0.349249	0.213568	0.389789	0.291553	0.17388	0.0608707	0.576382	0.640926	0.64632	0.383233	0.65967	1	0.48346	0.119076	0.693359	0.379896	0.641745	0.130914	0.0583729	0.671949	0.344948	0.091348	0.251984	0.472293	0.742874	0.558352	0.704106	0.37022	0.381764	0.334915	0.562445	0.551446
Immature B cell	0.151339	-0.2606	0.19928	0.0972488	-0.188045	0.0717142	0.524583	0.191361	-0.222548	0.179032	0.129514	-0.0690682	-0.0278132	0.137743	0.147747	0.0721472	0.197121	0.344824	0.0185915	0.11723	0.671613	0.348978	0.593867	0.270476	0.106188	0.427522	0.564376	0.48346	1	0.403782	0.578208	0.450149	0.753726	0.446077	0.076739	0.546975	0.0562949	0.217014	0.595336	0.389698	0.633412	0.643487	0.742874	0.361152	0.455837	0.735863	0.730931	0.267621
Memory B cell	0.0293268	-0.236256	0.0204325	-0.0311626	-0.0935078	-0.0850548	0.201404	0.222549	-0.108995	0.187688	-0.0854043	-0.0366029	0.00935989	0.00386471	-0.0283994	-0.0642224	0.141717	0.222562	-0.0177278	-0.0728725	0.414172	0.333067	0.0804122	-0.0452332	-0.0108728	0.0511314	0.056043	0.119076	0.403782	1	0.078775	0.235129	0.193485	0.265459	0.116095	0.123462	-0.0391461	0.375572	0.307901	0.0167079	0.175811	0.329268	0.228286	0.102473	0.177826	0.323811	0.347613	-0.0489064
Regulatory T cell	-0.00706798	-0.0306428	0.122297	-0.0288357	0.0278593	-0.0828507	0.529706	0.347321	0.0212884	0.289352	0.106844	0.106168	0.0138479	0.230717	0.236945	0.0347456	0.317564	0.370442	0.327695	0.302934	0.23706	-0.0623819	0.587087	0.505415	0.550837	0.510684	0.626506	0.693359	0.578208	0.078775	1	0.481739	0.704127	0.161832	-0.014567	0.707086	0.229461	0.0405525	0.310692	0.602179	0.662189	0.488078	0.7604	0.351832	0.451639	0.515847	0.537761	0.501029
T follicular helper cell	-0.138838	-0.0593402	0.0483823	-0.155494	-0.0309359	-0.136561	0.351763	0.221822	0.0612491	0.131634	-0.145345	0.01473	-0.1451	0.187334	0.0554303	-0.171527	0.315833	0.144714	-0.145625	0.0992457	0.402313	0.100919	0.560346	0.312329	0.275408	0.396415	0.467046	0.379896	0.450149	0.235129	0.481739	1	0.630179	-0.0203602	-0.202783	0.528336	0.264661	0.199614	0.305508	0.423681	0.456173	0.55514	0.588095	0.289723	0.234268	0.449456	0.348453	0.295475
Type 1 T helper cell	-0.13292	-0.0490348	0.00225188	0.00380368	0.00798859	-0.155841	0.569221	0.266629	0.0122161	0.373096	-0.0767686	0.00407404	0.0770752	0.311047	0.290317	-0.058314	0.374952	0.240753	0.209973	0.286902	0.50785	0.173754	0.756643	0.480857	0.311805	0.496348	0.719197	0.641745	0.753726	0.193485	0.704127	0.630179	1	0.247681	-0.041497	0.703014	0.239851	0.132971	0.434365	0.621636	0.707128	0.714538	0.848558	0.410478	0.354498	0.636665	0.621846	0.357185
Type 17 T helper cell	0.0895945	-0.35093	0.19279	0.0795585	-0.393467	0.0227369	-0.0101417	-0.0941849	-0.248499	-0.16567	0.193313	-0.0883802	-0.0701565	-0.154232	-0.232181	0.157065	-0.102055	0.0875005	-0.0328748	-0.182145	0.468473	0.388229	0.175412	-0.12722	0.00453381	0.270224	0.172957	0.130914	0.446077	0.265459	0.161832	-0.0203602	0.247681	1	0.232085	0.0588556	0.0197935	0.0460518	0.326204	-0.100458	0.272323	0.239327	0.179233	0.124365	0.174951	0.351098	0.359893	0.0136224
Type 2 T helper cell	0.0301602	-0.111593	0.163317	0.178114	0.0301932	0.0281196	-0.266452	0.0890028	-0.046037	-0.174966	0.401125	0.114623	0.151549	-0.24646	-0.15774	0.0242623	0.0147983	-0.0665739	-0.0130509	-0.295564	-0.0741573	0.361068	-0.202951	-0.276647	0.0464506	-0.0209899	0.0448974	0.0583729	0.076739	0.116095	-0.014567	-0.202783	-0.041497	0.232085	1	-0.212732	-0.229524	-0.218757	0.255804	0.0949582	-0.145061	-0.1442	-0.116746	-0.118425	-0.0568406	0.186978	-0.0400067	-0.146719
Activated dendritic cell	-0.115757	0.100457	-0.0200793	-0.139684	0.00216424	-0.18693	0.639266	0.327983	-0.052029	0.42897	0.0217058	0.00484652	0.112649	0.331473	0.163342	0.0372173	0.452491	0.323336	0.0588292	0.261568	0.297867	-0.0261954	0.63167	0.586982	0.579048	0.227992	0.591894	0.671949	0.546975	0.123462	0.707086	0.528336	0.703014	0.0588556	-0.212732	1	0.347362	0.102242	0.410205	0.72921	0.670963	0.581986	0.861719	0.578061	0.524243	0.463667	0.666702	0.758889
CD56bright natural killer cell	-0.0595503	0.215677	-0.162555	-0.240397	0.0875986	-0.206697	0.294226	0.131029	0.0557213	0.2202	-0.247777	-0.170369	0.166719	0.191135	0.0447686	-0.0765053	0.263304	0.0157166	0.0889864	0.210544	0.147664	-0.0671047	0.300743	0.32952	0.295349	0.286617	0.314533	0.344948	0.0562949	-0.0391461	0.229461	0.264661	0.239851	0.0197935	-0.229524	0.347362	1	-0.0263213	0.0807901	0.201524	0.28435	0.394337	0.37299	0.256769	0.0150288	0.132425	0.0803913	0.273666
CD56dim natural killer cell	0.1018	-0.179482	0.0244727	0.06547	-0.0413009	-0.00575384	0.130149	0.134684	-0.0784128	0.0825565	-0.0999377	-0.0638302	-0.165429	0.125582	-0.0127834	-0.103055	-0.00563593	0.16457	0.17693	0.0439272	0.354855	0.273099	0.177805	0.137526	0.0244742	0.154318	0.0741992	0.091348	0.217014	0.375572	0.0405525	0.199614	0.132971	0.0460518	-0.218757	0.102242	-0.0263213	1	0.207086	-0.0672096	0.230511	0.30343	0.1603	0.126023	0.000167919	0.0916208	0.228916	-0.0855758
Eosinophil	0.233908	-0.300581	0.0975153	-0.0317894	-0.197954	-0.0718998	0.197743	0.0542127	-0.387528	0.1484	0.1697	0.0457139	-0.110784	-0.149327	-0.0764991	-0.0241213	0.243332	0.252211	-0.138925	0.0658488	0.592901	0.58778	0.329667	0.200621	0.134503	0.351308	0.270056	0.251984	0.595336	0.307901	0.310692	0.305508	0.434365	0.326204	0.255804	0.410205	0.0807901	0.207086	1	0.292599	0.342261	0.456257	0.511167	0.287771	0.176462	0.625561	0.515784	0.267684
Immature dendritic cell	-0.0481361	-0.0125452	-0.0296939	0.0872509	0.061458	-0.24187	0.345356	0.210647	-0.0977074	0.292735	0.176706	-0.0112274	0.0301904	0.129226	0.00031826	0.297348	0.396299	0.34997	0.127328	0.210093	0.0804122	-0.0835607	0.396877	0.458776	0.465807	0.214789	0.531863	0.472293	0.389698	0.0167079	0.602179	0.423681	0.621636	-0.100458	0.0949582	0.72921	0.201524	-0.0672096	0.292599	1	0.33716	0.333508	0.632404	0.400046	0.378259	0.480018	0.419966	0.568301
Macrophage	-0.0384414	0.0174561	-0.042565	-0.0126754	0.039126	-0.0476316	0.575986	0.262974	0.0513539	0.272345	-0.128317	0.106116	0.12477	0.269858	0.267243	-0.165185	0.187245	0.251963	0.234853	0.282524	0.385374	0.1531	0.767978	0.573926	0.433126	0.406868	0.607426	0.742874	0.633412	0.175811	0.662189	0.456173	0.707128	0.272323	-0.145061	0.670963	0.28435	0.230511	0.342261	0.33716	1	0.687356	0.739495	0.337328	0.394757	0.522711	0.66051	0.506864
Mast cell	-0.00094943	-0.000578364	-0.0499388	-0.196654	-0.040293	-0.108882	0.48511	0.209878	-0.191438	0.131676	-0.20431	-0.162718	0.0709134	0.10253	0.166683	-0.273737	0.254719	0.307814	0.0122714	0.224759	0.677302	0.224445	0.622686	0.439045	0.191449	0.499601	0.598065	0.558352	0.643487	0.329268	0.488078	0.55514	0.714538	0.239327	-0.1442	0.581986	0.394337	0.30343	0.456257	0.333508	0.687356	1	0.752886	0.28393	0.253054	0.542756	0.556778	0.289765
MDSC	-0.10373	0.0357219	-0.0284907	-0.158915	0.0909086	-0.121179	0.680822	0.366523	-0.0811028	0.375858	-0.019533	0.0319997	0.212186	0.285999	0.242355	-0.0875415	0.444745	0.328524	0.137114	0.321275	0.518072	0.0983166	0.737333	0.595756	0.437975	0.394904	0.740208	0.704106	0.742874	0.228286	0.7604	0.588095	0.848558	0.179233	-0.116746	0.861719	0.37299	0.1603	0.511167	0.632404	0.739495	0.752886	1	0.476072	0.519332	0.661958	0.721632	0.487091
Monocyte	0.219983	-0.110489	0.197128	0.206482	-0.172884	-0.130181	0.347334	0.0591421	-0.0247275	0.340846	0.0250537	-0.0748142	0.05278	0.173608	0.0539981	0.163472	0.365769	0.216681	-0.0345918	-0.0668567	0.0510894	0.103375	0.293229	0.256874	0.278263	0.144263	0.284812	0.37022	0.361152	0.102473	0.351832	0.289723	0.410478	0.124365	-0.118425	0.578061	0.256769	0.126023	0.287771	0.400046	0.337328	0.28393	0.476072	1	0.310461	0.154444	0.345997	0.454263
Natural killer cell	-0.0737179	-0.0631153	-0.0823261	0.14607	-0.178412	-0.0989753	0.499954	0.231144	-0.172164	0.19961	0.233343	0.227691	0.116295	0.248749	-0.00897493	0.21345	0.169393	0.409918	0.0869745	0.127183	0.21735	0.010432	0.361782	0.456845	0.392994	0.10453	0.408778	0.381764	0.455837	0.177826	0.451639	0.234268	0.354498	0.174951	-0.0568406	0.524243	0.0150288	0.000167919	0.176462	0.378259	0.394757	0.253054	0.519332	0.310461	1	0.434973	0.558037	0.431237
Natural killer T cell	0.0954282	-0.299372	0.152201	0.157491	-0.0675051	0.085194	0.276078	0.108941	-0.309094	0.127821	0.146675	0.04037	0.0672356	-0.0714657	0.0310728	0.0891677	0.118281	0.266566	-0.0457256	0.0777125	0.569791	0.333844	0.499517	0.327295	0.241761	0.393057	0.402691	0.334915	0.735863	0.323811	0.515847	0.449456	0.636665	0.351098	0.186978	0.463667	0.132425	0.0916208	0.625561	0.480018	0.522711	0.542756	0.661958	0.154444	0.434973	1	0.509676	0.23091
Neutrophil	-0.0299703	-0.0558069	-0.0255103	0.00496178	-0.13518	-0.165609	0.719643	0.294952	-0.114913	0.326192	0.137552	0.135671	0.0353501	0.2745	0.0332051	0.0273737	0.317344	0.373804	0.184103	0.204654	0.530855	0.24088	0.597204	0.476701	0.292809	0.238529	0.568658	0.562445	0.730931	0.347613	0.537761	0.348453	0.621846	0.359893	-0.0400067	0.666702	0.0803913	0.228916	0.515784	0.419966	0.66051	0.556778	0.721632	0.345997	0.558037	0.509676	1	0.467592
Plasmacytoid dendritic cell	0.0746779	0.0630417	0.0595534	-0.00338931	-0.245843	-0.177116	0.367312	0.0759736	-0.216292	0.258731	0.19043	-0.0184443	-0.179426	0.182188	-0.0488848	0.200343	0.261373	0.422932	-0.028061	0.182974	0.0827001	-0.000230889	0.437198	0.516099	0.566244	0.199845	0.334999	0.551446	0.267621	-0.0489064	0.501029	0.295475	0.357185	0.0136224	-0.146719	0.758889	0.273666	-0.0855758	0.267684	0.568301	0.506864	0.289765	0.487091	0.454263	0.431237	0.23091	0.467592	1
